# Supplementary material for: Factors influencing drug-susceptible tuberculosis treatment outcomes in Romania and Ukraine
Source: PLoS One. 2025 Dec 3;20(12):e0337937. doi: 10.1371/journal.pone.0337937 (PMC12674542; doi:10.1371/journal.pone.0337937)
Supplement: S1 File — (XLS) [file pone.0337937.s005.xls]

## Sheet: Retro_Aug_2022
Age	Alcohol	Antialergic	Antibiotic	Antiuric	Asthma	BMI	Cancer	Cardio	Cirrhosis	CKD	Compl_treat	COPD	Corticosteroid	Country	Culture_solid	Days_hosp	Days_second	Diabetes_mellitus	Disseminated_Yes_No	eGFR_FOLLOW_UP	eGFR_START	EMB_Dose	Gastro	Gastroprotector	Gender	Hemostatic	Heparine	Hepatoprotector	HIV	INH_Dose	Living	Lowering_HOW	Neuro_psych	New_Case	Outcomes	Pleura_Yes_NO	Prev_TB	Psych	PZA_Dose	Rapid_relapse	RIF_Dose	SAE_Gint	Smoking	TB_Location	TGO_FOLLOW_UP	TGO_START	TGP_FOLLOW_UP	TGP_START	Treatm_months
27	1	1	1	1	1	19	1	1	1	1	9	1	1	3	9	24	24	1	2	134	134	1000	1	1	2	1	1	1	1	200	2	9	2	1	1	2	1	1	1250	1	450	1	1	4	15.1	15.1	13.2	13.2	12
39	2	9	9	9	1	18.1	1	1	1	1	9	1	1	1	1	203	203	1	2	95	95	800	2	2	1	1	1	2	1	300	3	9	1	1	1	2	1	9	1500	1	600	1	3	4	24.3	24.3	31.8	31.8	9
24	2	9	9	9	1	19.9	1	1	1	1	9	1	1	1	9	64	64	1	2	94	94	1200	1	1	1	1	1	1	1	300	2	9	1	1	2	1	1	9	1500	1	600	1	3	2	50	14	17.4	17.4	2
40	9	1	1	1	1	21.3	1	1	1	1	9	1	1	2	9	29	29	1	2	107	107	1200	1	1	2	1	1	2	1	300	2	9	1	1	1	1	1	1	1500	1	450	1	1	2	39	22	12	12	6
66	1	2	2	1	1	23.5	1	1	1	1	9	1	1	2	9	39	39	1	2	94	94	1600	2	2	2	1	1	1	1	300	1	9	1	1	1	1	1	1	2000	1	600	1	1	2	33	33	22	22	6
46	9	1	1	2	1	21	1	1	1	1	9	1	1	2	9	70	70	1	2	114	114	1600	1	2	1	1	1	2	1	300	2	9	1	1	1	1	1	1	2000	1	600	3	1	2	24	24	34	34	6
37	1	2	1	1	1	21.2	1	1	1	1	9	1	1	2	9	92	92	1	2	93	93	1600	1	2	2	1	1	2	1	300	2	9	1	1	1	1	1	1	1500	1	600	1	1	2	16	16	16	16	6
81	1	1	1	1	1	22	1	2	1	1	9	2	1	2	9	26	26	1	2	63	63	1600	1	1	1	1	1	1	1	300	1	9	2	1	1	1	1	1	2000	1	600	1	1	2	17	17	11	11	6
46	9	2	1	1	1	22.5	1	1	1	1	9	1	1	2	9	7	7	1	2	76	76	1200	1	1	2	1	1	1	1	300	1	9	1	1	1	1	1	1	1500	1	450	1	9	2	19	19	17	17	6
37	9	1	2	1	1	21.2	1	1	1	1	9	1	1	2	9	31	31	1	2	109	109	1600	1	1	1	1	1	1	1	300	1	9	1	1	1	1	1	1	2000	1	600	1	1	2	21	21	20	20	6
66	9	1	1	1	1	26.8	1	1	1	1	9	1	1	2	9	31	31	1	2	94	94	1600	1	1	1	1	1	1	1	300	2	9	1	1	1	2	1	1	2000	1	600	1	3	4	16	16	13	13	10
30	9	1	1	1	1	21.1	1	1	1	1	9	1	1	2	9	7	7	1	2	98	98	1200	2	2	2	1	1	1	1	300	2	9	1	1	1	2	1	1	1500	1	450	1	3	4	24	24	12	12	8
52	9	1	1	1	1	21.5	1	2	1	1	9	1	1	2	9	14	14	1	2	87	87	1600	1	2	1	1	1	2	1	300	1	9	1	1	1	2	1	1	2000	1	600	1	3	4	17	17	31	31	7
28	1	1	1	1	1	31.2	1	1	1	1	9	1	1	2	9	35	35	1	2	122	122	1600	1	1	2	1	1	1	1	300	1	9	1	1	1	1	1	1	2000	1	600	1	3	2	13	13	21	21	6
27	1	1	1	1	1	21.8	1	1	1	1	9	1	1	2	9	34	34	1	2	123	123	1600	1	1	2	1	1	1	1	300	2	9	1	1	1	1	1	1	2000	1	600	1	1	2	18	18	19	19	6
20	9	1	1	1	1	18.1	1	1	1	1	9	1	1	2	9	7	7	1	2	129	129	400	1	1	1	1	1	1	1	300	2	9	2	1	1	1	1	2	1500	1	600	1	1	2	21	21	34	34	6
47	1	1	1	1	1	20.8	1	1	1	1	9	1	1	2	9	27	27	1	2	102	102	1600	1	1	2	1	1	1	1	300	1	9	1	1	1	2	1	1	2000	1	600	1	3	4	25	25	18	18	12
64	1	1	1	1	1	24.5	1	1	1	1	9	1	1	2	9	16	16	1	2	90	90	1600	2	1	1	1	1	1	1	300	1	9	1	1	1	1	1	1	2000	1	600	1	2	2	13	13	11	11	6
30	2	1	1	1	2	24.3	1	1	1	1	9	1	1	2	9	17	17	1	2	81	81	1600	1	1	1	1	1	1	1	300	1	9	1	1	1	1	1	1	2000	1	600	1	1	2	19	19	16	16	6
51	2	1	1	1	1	20.3	1	1	1	1	9	2	1	2	9	14	14	1	2	110	110	1600	1	1	1	1	1	1	1	300	2	9	1	1	1	1	1	1	1500	1	600	1	3	2	24	24	17	17	6
23	1	1	1	1	1	21.5	1	1	1	1	9	1	1	2	9	13	13	1	2	120	120	1200	1	1	2	1	1	1	1	300	2	9	1	1	1	1	1	1	1500	1	600	1	1	2	19	19	15	15	6
74	1	1	1	1	1	19.2	2	2	1	1	9	1	1	2	9	12	12	1	2	89	89	1600	1	1	1	1	1	1	1	300	2	9	1	1	1	2	1	1	2000	1	600	1	1	4	17	17	25	25	6
45	2	1	1	1	1	22.7	1	2	1	1	9	1	1	2	9	24	24	1	2	109	109	1600	1	1	2	1	1	1	1	300	1	9	1	1	1	1	1	1	2000	1	600	1	1	2	28	28	31	31	6
66	9	1	1	1	1	21.2	2	2	1	1	2	1	1	2	9	19	19	1	2	94	94	1400	1	1	1	1	1	1	1	300	1	9	1	2	1	1	2	1	1750	1	600	1	2	2	16	16	10	10	6
33	1	1	1	1	1	19.3	1	1	1	1	9	1	1	2	9	10	10	1	2	96	96	1200	1	1	2	1	1	1	1	300	1	9	1	1	1	1	1	1	1500	1	600	1	9	2	14	14	23	23	6
32	1	1	1	1	1	24	1	1	1	1	9	1	1	2	9	8	8	1	2	100	100	1200	1	1	1	1	1	1	1	300	1	9	1	1	1	1	1	1	1500	1	600	1	9	2	14	14	19	19	7
60	3	1	1	1	1	20.7	2	1	1	1	9	1	1	2	3	6	6	1	2	66	66	1200	1	1	1	1	1	1	1	300	2	9	1	1	3	2	1	1	1500	1	600	1	3	1	17	17	22	22	3
78	1	2	1	1	1	20	2	2	1	1	2	1	1	2	9	71	71	1	2	61	61	1200	1	1	2	1	1	1	1	300	2	9	1	2	1	2	2	1	1000	1	450	1	1	4	18	18	13	13	9
30	2	1	1	1	1	20.8	1	1	1	1	9	1	1	2	9	47	47	1	2	98	98	1200	1	1	2	1	1	1	1	300	1	9	1	1	1	1	1	1	1000	1	450	1	9	2	13	13	8	8	6
27	1	1	1	1	1	18.8	1	1	1	1	9	1	1	2	9	50	50	1	2	117	117	1200	1	1	2	1	1	1	1	250	2	9	1	1	1	1	1	1	1000	1	450	1	1	2	19	19	14	14	6
65	9	1	1	1	1	21.8	2	1	1	1	9	1	1	2	9	7	7	1	2	71	71	1200	1	1	1	1	1	1	1	300	1	9	1	1	1	2	1	1	1500	1	600	1	9	4	15	15	15	15	6
21	9	1	1	1	1	19.8	1	1	1	1	9	1	1	2	9	7	7	1	2	90	90	1200	1	1	2	1	1	1	1	300	1	9	1	1	1	1	1	1	1000	1	450	1	9	2	25	25	33	33	6
26	2	1	1	1	1	19	1	1	1	1	9	1	1	3	9	4	4	1	2	118	118	1600	1	1	2	1	1	1	1	300	2	9	1	1	2	1	1	1	1500	1	600	1	3	2	11	11	14	14	0
20	1	1	1	1	1	20.7	1	1	1	1	9	1	1	3	9	9	9	1	2	133	133	1200	1	1	2	1	1	1	1	450	2	9	1	1	1	1	1	1	1500	1	250	1	1	2	18.8	18.8	14.6	14.6	6
50	4	1	1	1	1	19.8	1	1	1	1	1	1	1	3	3	65	65	1	2	133	133	1400	1	1	1	1	1	1	1	300	2	1	1	2	3	2	2	1	1750	1	600	1	2	3	43.9	43.9	20.9	20.9	2
22	1	1	1	1	1	20	1	1	1	1	9	1	1	3	9	13	13	1	2	135	135	1200	1	1	1	1	1	1	1	300	1	9	2	1	1	1	1	1	1750	1	600	1	1	2	12.4	12.4	17.2	17.2	6
92	1	1	1	1	1	21.9	1	1	1	1	9	1	1	3	3	10	10	1	1	64	64	800	1	1	2	1	1	1	1	200	1	9	1	1	3	2	1	1	1000	1	300	1	1	1	18.4	18.4	6.4	6.4	0
72	1	1	1	1	1	24.8	1	2	1	1	9	2	1	3	9	14	14	1	2	94	94	1600	1	1	1	1	1	1	1	300	2	9	1	1	1	1	1	1	2000	1	600	1	2	2	31.5	31.5	30.4	30.4	6
72	9	1	1	1	1	27.1	1	1	1	1	9	2	1	3	3	37	37	1	1	114	114	1600	1	1	1	1	1	1	1	300	2	9	1	1	3	2	1	1	2000	1	600	1	9	1	47	47	13.9	13.9	1
22	1	1	1	1	1	22.1	1	1	1	1	9	1	1	3	2	18	18	1	2	129	129	1600	1	1	1	1	1	1	1	300	1	9	1	1	1	2	1	1	2000	1	600	1	3	1	23.3	23.3	30.4	30.4	6
19	1	1	1	1	1	24.5	1	1	1	1	9	1	1	3	9	103	103	1	2	97	97	1600	1	1	1	1	1	1	1	300	2	9	1	1	1	1	1	1	2000	1	600	1	1	2	24.8	24.8	32.4	32.4	6
37	1	1	1	1	1	23.7	1	1	1	1	9	1	1	3	9	11	11	1	2	89	89	1600	1	1	2	1	1	1	1	300	2	9	1	1	1	2	1	1	2000	1	600	1	1	4	13	13	7.9	7.9	6
37	4	1	1	1	1	20.8	1	1	1	1	3	1	1	3	3	69	69	1	1	145	145	1600	1	1	1	1	1	1	1	300	2	9	1	2	2	2	2	1	2000	1	600	1	3	3	29.8	29.8	22.5	22.5	2
23	1	1	1	1	1	20.4	1	1	1	1	9	1	1	3	1	28	28	1	2	106	106	1600	1	1	2	1	1	1	1	300	1	9	1	1	1	2	1	1	2000	1	600	1	1	3	14.4	14.4	12.4	12.4	9
32	1	1	1	1	1	19.5	1	1	1	1	9	1	1	3	9	8	8	1	2	131	131	1200	1	1	1	1	1	1	1	250	1	9	2	1	1	1	1	1	1500	1	600	1	1	2	38	38	28.5	28.5	6
28	1	1	1	1	1	20.6	1	1	1	1	9	1	1	3	9	14	14	1	2	123	123	1600	1	1	1	1	1	1	1	300	2	9	1	1	1	1	1	1	2000	1	600	1	3	2	14.1	14.1	5.8	5.8	6
21	2	1	1	1	1	22.1	1	1	1	1	9	1	1	3	3	44	44	1	2	127	127	1600	1	1	1	1	1	1	1	300	2	9	1	1	2	2	1	1	2000	1	600	1	3	1	14.4	14.4	18.3	18.3	1
50	1	1	1	1	2	26.3	1	2	1	1	9	1	1	3	1	26	26	1	2	100	100	1600	1	1	2	1	1	2	1	300	2	9	1	1	3	2	1	1	2000	1	600	3	1	6	34.3	34.3	28.2	28.2	2
50	9	1	1	1	1	23.6	1	1	1	1	9	1	1	3	3	28	28	1	2	130	130	1600	1	1	1	1	1	1	1	300	1	9	1	1	2	2	1	1	2000	1	600	1	9	1	12.8	12.8	19.2	19.2	1
45	2	1	1	1	1	27.7	1	1	1	1	1	1	1	3	2	17	17	1	1	119	119	1600	1	1	2	1	1	1	1	300	2	9	1	2	2	2	2	1	2000	1	600	1	1	1	16.8	16.8	12.5	12.5	1
29	1	1	1	1	1	100	1	1	1	1	9	1	1	3	2	21	21	1	2	124	124	1600	1	1	2	1	1	1	1	300	2	9	1	1	2	2	1	1	2000	1	600	1	1	1	18	18	23.1	23.1	6
59	1	2	1	1	1	21.6	2	1	1	1	9	1	1	2	4	31	31	1	1	104	104	1600	1	2	1	1	1	1	1	300	1	9	1	1	1	2	1	2	2000	1	600	1	3	1	20	20	16	16	6
22	9	1	1	1	1	20.6	1	1	1	1	9	1	1	2	4	38	38	1	1	103	103	1200	1	2	2	1	1	2	1	200	1	9	1	1	1	2	1	1	1500	1	300	1	9	1	19	19	12	12	6
59	9	1	1	1	1	21.3	1	2	1	1	9	1	1	2	2	28	28	1	1	98	98	1200	1	1	1	1	1	1	1	300	1	9	1	1	1	2	1	1	1500	1	450	1	3	1	16	16	16	16	7
65	2	9	9	9	1	31.2	1	2	1	1	9	2	1	1	4	70	70	1	2	66	66	1200	1	2	2	1	1	1	1	300	2	9	1	1	2	2	1	9	2000	1	600	1	1	1	16.4	16.4	25.8	25.8	2
63	1	9	9	9	1	18.4	1	1	1	1	1	2	1	1	9	50	50	1	1	72	72	800	1	1	1	1	1	1	1	300	1	9	1	2	1	2	2	9	1500	1	600	1	2	1	14.2	14.2	21.4	21.4	6
40	3	9	9	9	1	23.7	1	2	1	1	9	1	1	1	3	64	64	1	1	69	69	1200	2	1	1	1	1	1	1	300	1	9	1	1	1	2	1	9	2000	1	600	1	3	1	11.6	11.6	20.3	20.3	6
31	1	9	9	9	1	22.1	1	2	1	1	9	2	1	1	1	74	74	1	2	67	89	1600	1	2	1	1	1	1	1	300	2	9	1	1	1	2	1	9	2000	1	600	1	1	4	15.8	15.8	21.4	21.4	6
43	3	9	9	9	1	23	1	1	1	1	9	1	1	1	2	54	54	1	1	67	67	1200	2	2	1	1	1	1	1	300	2	9	1	1	1	2	1	9	2000	1	600	1	3	1	24.4	24.4	16.3	16.3	6
41	1	9	9	9	1	27.8	1	2	1	1	9	1	1	1	9	68	68	1	2	62	62	1200	1	1	2	1	1	1	1	300	3	9	1	1	1	1	1	9	2000	1	600	1	1	2	21	21	26.2	26.2	6
18	1	9	9	9	1	20	1	1	1	1	9	1	1	1	3	63	63	1	2	73	73	1200	1	1	1	1	1	1	1	300	2	9	1	1	1	2	1	9	1500	1	600	1	3	1	14	14	17.2	17.2	6
62	4	1	1	1	1	21.8	1	1	1	1	9	1	1	2	4	48	48	1	1	117	117	1600	1	2	1	1	1	2	1	300	1	9	1	1	1	2	1	2	2000	1	600	1	3	1	36	36	12	12	6
55	4	2	2	1	1	19.8	1	2	1	1	9	1	1	2	3	34	34	1	2	114	114	1200	1	1	1	1	1	2	1	300	2	9	1	1	1	1	1	1	1500	1	450	1	3	2	40	40	13	13	6
63	9	2	1	1	1	22.2	2	1	1	1	9	1	1	2	9	29	29	1	2	91	91	1600	1	1	1	1	1	2	1	300	1	9	1	1	1	2	1	1	2000	1	600	1	2	1	18	18	14	14	6
34	9	2	1	1	1	19.8	1	1	1	1	9	1	1	2	2	66	66	1	1	117	117	400	1	1	2	1	1	2	1	100	1	9	1	1	1	2	1	1	500	1	150	1	3	1	36	18	12	12	6
45	1	1	1	1	1	20.6	1	1	1	1	9	1	1	2	3	71	71	1	2	76	76	1200	1	2	2	1	1	1	1	200	1	9	2	1	1	2	1	1	1500	1	450	1	3	1	38	38	29	29	10
24	1	1	1	1	1	21.6	1	1	1	1	9	1	1	2	9	7	7	1	2	105	105	1600	1	1	1	1	1	1	1	300	1	9	1	1	1	1	1	1	2000	1	600	1	1	2	20	20	25	25	6
41	1	1	1	1	1	21.8	1	1	1	1	1	2	1	2	1	52	52	1	2	119	119	1600	1	1	2	1	1	1	1	300	2	2	1	2	1	2	2	1	2000	1	600	1	3	1	41	41	19	19	8
69	9	2	1	1	1	21.3	2	1	1	1	9	2	1	2	9	27	27	1	2	77	77	400	1	2	1	1	1	1	1	300	1	9	1	1	1	2	1	1	500	1	150	1	2	1	26	26	16	16	11
35	9	1	1	1	1	22	1	1	1	1	9	1	1	2	3	42	42	1	2	111	111	1600	1	2	2	1	1	1	1	300	1	9	1	1	1	2	1	1	2000	1	600	1	9	1	22	22	17	17	6
56	2	2	1	1	1	21.4	1	2	1	1	9	1	1	2	2	38	38	1	1	100	100	1600	1	2	1	1	1	2	1	300	1	9	1	1	1	2	1	1	2000	1	600	1	2	1	14	14	17	17	6
32	1	1	1	1	1	19.1	1	1	1	1	9	1	1	2	2	42	42	1	2	96	96	1200	1	2	2	1	1	1	1	200	1	9	1	1	1	2	1	1	1000	1	450	1	1	1	13	13	8	8	6
39	9	1	1	1	1	21.8	1	1	1	1	9	1	1	2	3	16	16	1	2	119	119	1600	1	2	1	1	1	2	1	300	1	9	1	1	1	2	1	1	2000	1	600	3	9	1	18	18	13	13	6
18	1	2	1	1	1	21.5	1	1	1	1	9	1	1	2	2	31	31	1	2	110	110	1600	1	1	1	1	1	1	1	300	1	9	1	1	1	2	1	1	2000	1	600	1	3	1	22	22	12	12	6
32	9	2	1	1	1	23.8	1	1	1	1	9	1	1	2	4	38	38	1	1	119	119	1600	1	1	1	1	1	1	1	300	2	9	1	1	1	2	1	1	2000	1	600	1	3	1	21	21	21	21	8
37	1	2	1	1	1	21.7	1	1	1	1	9	1	1	2	3	123	123	1	2	115	115	1200	1	1	1	1	1	1	1	200	1	9	1	1	1	2	1	1	1500	1	450	1	1	1	20	20	23	23	6
66	4	1	2	1	1	20.2	1	1	1	1	9	1	1	2	3	17	17	1	1	89	89	1200	1	1	1	1	1	1	1	200	1	9	1	1	3	2	1	1	1000	1	450	1	9	1	49	29	7	7	0
56	9	2	2	1	1	23.2	1	1	1	1	1	1	1	2	3	18	18	1	1	100	100	1600	1	2	1	2	1	1	1	300	1	9	1	2	1	2	2	1	2000	1	600	1	2	1	15	15	9	9	6
23	9	1	1	1	1	22.5	1	1	1	1	9	1	1	2	4	27	27	1	2	95	95	1200	1	1	1	1	1	1	1	300	2	9	1	1	1	2	1	1	1500	1	600	1	9	1	18	18	15	15	6
58	4	1	2	1	1	21.3	1	1	1	1	9	1	1	2	2	63	63	1	1	74	74	1600	1	1	1	1	1	2	1	300	1	9	1	1	1	2	1	1	2000	1	600	1	3	1	51	24	24	24	6
22	1	2	1	1	1	19.7	1	1	1	1	9	1	1	2	4	99	99	1	1	78	78	1600	1	1	1	1	1	2	1	300	1	9	1	1	1	2	1	1	2000	1	600	1	1	1	19	19	8	8	6
34	9	1	2	1	1	20.7	1	1	1	1	9	1	1	2	4	59	59	1	2	112	112	1600	1	1	1	1	1	2	1	300	1	9	1	1	1	2	1	1	2000	1	600	1	9	1	34	34	21	21	6
32	9	1	2	1	1	22.2	1	1	1	1	9	1	1	2	3	26	26	1	2	100	100	1200	1	1	1	1	1	1	1	250	2	9	1	1	1	2	1	1	0	1	300	3	3	1	17	17	13	13	6
39	9	2	1	1	1	22.5	1	1	1	1	9	1	1	2	2	58	58	1	1	113	113	1600	1	1	1	1	1	2	1	300	2	9	1	1	1	2	1	1	2000	1	600	1	3	6	16	16	16	16	6
71	9	1	2	1	1	21.7	2	2	1	1	9	1	1	2	2	14	14	1	2	86	86	1200	1	2	1	1	1	2	1	300	2	9	1	1	1	2	1	1	2000	1	600	1	2	1	22	22	26	26	6
56	9	1	2	1	1	21.8	1	1	1	1	9	2	1	2	2	28	28	1	2	101	101	1600	1	2	2	1	1	1	1	300	2	9	1	1	1	2	1	1	2000	1	600	1	3	1	31	31	20	20	6
22	9	1	1	1	1	22	1	1	1	1	9	1	1	2	2	35	35	1	1	121	121	1600	1	1	1	1	1	1	1	300	2	9	1	1	1	2	1	1	2000	1	600	3	3	1	28	28	17	17	6
69	9	1	1	1	1	22.2	2	1	1	1	9	1	1	2	4	50	50	1	2	92	92	1600	1	1	1	1	1	1	1	300	1	9	1	1	1	2	1	2	2000	1	600	1	2	1	16	16	11	11	6
54	9	1	1	1	1	20.6	2	2	1	1	9	1	1	2	3	72	72	1	1	107	107	1600	1	1	1	1	1	2	1	300	2	9	1	1	1	2	1	1	2000	1	600	1	2	1	36	36	30	30	7
62	2	2	1	1	1	28.7	1	2	1	1	9	2	1	2	3	35	35	1	1	96	96	1600	1	1	1	1	1	1	1	300	1	9	2	1	1	2	1	1	2000	1	600	1	3	1	13	13	10	10	6
74	9	1	1	1	1	21.9	1	2	1	1	9	2	1	2	3	42	42	1	1	93	93	1600	2	1	1	1	1	1	1	300	2	9	1	1	1	2	1	1	2000	1	600	1	1	1	24	24	27	27	6
41	9	1	1	1	1	21.5	1	1	1	1	2	1	1	2	4	60	60	1	1	94	94	1600	1	1	1	1	1	1	1	300	2	9	1	2	1	2	2	1	2000	1	600	1	1	1	20	20	18	18	6
39	9	1	1	1	1	21.1	1	1	1	1	9	1	1	2	3	46	46	1	1	95	95	1200	1	1	1	1	1	1	1	300	1	9	1	1	1	2	1	1	1500	1	600	1	3	1	22	22	33	33	6
20	9	1	1	1	1	21.3	1	1	1	1	9	1	1	2	3	21	21	1	2	129	129	1200	1	1	1	1	1	1	1	300	1	9	1	1	1	2	1	1	1500	1	600	1	1	1	18	18	12	12	6
35	9	1	1	1	1	21.8	1	1	1	1	2	1	1	2	3	31	31	1	2	116	116	1600	1	1	1	1	1	1	1	300	1	9	1	2	1	2	2	1	2000	1	600	1	3	1	30	30	21	21	6
40	4	1	1	1	1	21.8	2	1	1	1	9	1	1	2	4	51	51	1	2	112	112	1600	2	1	1	1	1	1	1	300	2	9	1	1	1	2	1	2	2000	1	600	1	3	1	34	34	20	20	6
32	9	1	1	1	1	22.1	1	1	1	1	9	1	1	2	3	44	44	1	1	119	119	1600	1	1	1	1	1	2	1	300	1	9	1	1	1	2	1	1	2000	1	600	1	3	1	14	14	7	7	7
60	4	1	1	1	1	21.5	1	2	1	1	9	1	1	2	4	44	44	1	2	98	98	1600	1	1	1	1	1	2	1	300	1	9	1	1	1	2	1	1	2000	1	600	1	1	1	54	54	27	27	6
58	9	2	1	1	1	21.8	1	1	1	1	9	1	1	2	4	35	35	1	2	105	105	1200	1	1	1	1	1	1	1	300	1	9	1	1	1	2	1	1	2000	1	600	1	9	1	19	19	21	21	6
82	9	2	1	1	1	18.7	1	2	1	1	9	1	1	2	4	34	34	1	1	68	68	1600	1	1	2	1	1	1	1	300	2	9	1	1	1	2	1	1	2000	1	600	1	1	1	25	25	16	16	6
25	9	2	1	1	1	23	1	1	1	1	9	1	1	2	4	65	65	1	1	93	93	1200	1	1	1	1	1	1	1	300	1	9	1	1	1	2	1	1	1500	1	600	1	3	1	24	24	27	27	6
39	9	1	1	1	1	21.1	1	1	1	1	9	1	1	2	4	35	35	1	1	108	108	800	1	1	2	1	1	1	1	300	2	9	1	1	1	2	1	1	1200	1	450	1	1	1	16	16	8	8	6
69	9	1	1	1	1	21.3	2	2	1	1	9	1	1	2	3	102	102	1	1	92	92	1200	1	1	2	1	1	1	1	300	1	9	1	1	1	2	1	1	1500	1	300	3	1	1	32	32	15	15	6
56	9	1	1	1	1	20.2	1	1	1	1	1	1	1	2	4	30	30	1	1	106	106	1200	1	1	1	1	1	1	1	300	1	9	1	2	1	2	2	1	1500	1	600	1	2	6	19	19	12	12	7
38	9	1	1	1	1	21.3	1	1	1	1	9	1	1	2	3	33	33	1	2	121	121	1600	2	1	2	1	1	1	1	300	1	9	1	1	1	2	1	1	2000	1	600	1	3	1	20	20	14	14	9
58	9	1	1	1	1	19.1	1	1	1	1	2	2	1	2	3	80	80	1	2	105	105	1200	1	1	1	1	1	1	1	250	1	9	1	2	1	2	2	1	1500	1	450	1	2	1	22	22	18	18	10
72	9	1	1	1	1	21.9	1	2	1	1	9	1	1	2	2	17	17	1	1	73	73	1600	1	1	2	1	1	1	1	300	1	9	2	1	1	2	1	1	2000	1	600	3	1	1	22	22	11	11	6
51	9	1	1	1	1	19.1	1	1	1	1	2	1	1	2	2	29	29	1	1	104	104	1200	1	1	2	1	1	1	1	300	1	9	2	2	2	2	2	2	1500	1	450	3	3	1	22	22	11	11	3
54	9	1	1	1	1	20.8	1	1	1	1	2	2	1	2	4	31	31	1	2	107	107	1600	1	1	1	1	1	1	1	300	2	9	1	2	1	2	2	1	2000	1	600	1	3	1	30	30	13	13	8
32	1	1	1	1	1	19.7	1	1	1	1	9	1	1	2	3	26	26	1	2	113	113	1200	1	1	2	1	1	1	1	300	1	9	1	1	1	2	1	1	1500	1	600	1	2	1	24	24	23	23	6
35	2	1	1	1	1	20	1	1	1	1	9	1	1	2	3	19	19	1	2	82	82	1200	1	1	2	1	1	1	1	300	1	9	1	1	1	2	1	1	1500	1	600	1	1	1	32	32	33	33	6
29	2	1	1	1	1	18.4	1	1	1	1	9	1	1	2	3	28	28	1	1	91	91	1200	1	1	1	1	1	1	1	250	2	9	1	1	1	2	1	1	1500	1	450	1	3	1	17	17	10	10	7
23	2	1	1	1	1	19.4	1	1	1	1	9	1	1	2	4	29	29	1	2	120	120	1200	2	1	1	1	1	1	1	300	2	9	1	1	1	2	1	1	1500	1	600	1	3	1	23	23	11	11	6
31	2	1	1	1	1	21.7	1	1	1	1	9	1	1	2	2	14	14	1	2	114	114	1200	1	1	2	1	1	1	1	300	1	9	1	1	1	2	1	1	1500	1	600	1	1	3	16	16	15	15	6
61	1	1	1	1	2	22.3	2	2	1	1	9	1	1	2	3	64	64	1	1	97	97	1200	1	1	1	1	1	1	1	300	1	9	1	1	1	2	1	1	2000	1	600	1	1	1	15	15	18	18	6
61	2	1	1	1	1	30.5	2	1	1	1	9	1	1	2	9	13	13	1	2	97	97	1600	2	1	1	1	1	1	1	300	1	9	1	1	1	2	1	1	2000	1	600	1	2	1	26	26	24	24	6
40	1	1	1	1	1	22.2	1	1	1	1	9	1	1	2	1	153	153	1	2	91	91	1200	1	1	2	1	1	1	1	300	1	9	1	1	1	2	1	1	1500	1	600	1	2	3	17	17	8	8	6
35	2	1	1	1	1	21.9	1	1	1	1	9	1	1	2	4	112	112	1	1	116	116	1200	1	1	1	1	1	1	1	300	1	9	1	1	1	2	1	1	1500	1	600	1	2	1	19	19	22	22	9
44	2	1	1	1	1	24.4	1	1	1	1	9	1	1	2	4	42	42	1	1	104	104	1600	1	1	1	1	1	1	1	300	1	9	1	1	1	2	1	1	2000	1	600	1	3	1	19	19	11	11	6
28	1	1	1	1	1	21.3	1	1	1	1	9	1	1	2	4	5	5	1	2	99	99	1600	1	1	2	1	1	1	1	300	1	9	1	1	1	2	1	1	2000	1	600	1	3	1	28	28	29	29	6
82	2	1	1	1	1	18.4	1	2	1	1	1	1	1	2	3	65	65	1	1	80	80	800	1	1	1	1	1	1	1	300	1	9	1	2	1	2	2	1	1000	1	450	1	1	3	34	34	23	23	9
26	2	1	1	1	1	20.8	1	1	1	1	9	1	1	2	2	31	31	1	2	131	131	1600	1	1	1	1	1	1	1	300	2	9	1	1	1	2	1	1	2000	1	600	1	1	1	19	19	13	13	6
49	3	1	1	1	1	21.5	1	1	1	1	9	1	1	2	3	31	31	1	1	128	128	1600	1	1	1	1	1	1	1	300	1	9	1	1	1	2	1	1	2000	1	600	3	3	1	26	26	15	15	6
72	1	1	1	1	1	21.6	1	2	1	1	9	1	1	2	2	15	15	1	2	86	86	1600	2	1	2	1	1	1	1	300	1	9	1	1	1	2	1	1	2000	1	600	1	1	1	27	27	19	19	6
24	1	1	1	1	1	20.8	1	1	1	1	9	1	1	2	9	31	31	1	2	120	120	1600	1	1	1	1	1	1	1	300	1	9	1	1	1	2	1	1	2000	1	600	1	1	3	21	21	15	15	6
47	3	1	1	1	1	21.2	1	1	1	1	9	1	1	2	2	31	31	1	2	120	120	1200	1	1	1	1	1	1	1	300	1	9	1	1	2	2	1	1	1500	1	600	1	3	3	34	34	34	34	10
71	9	1	1	1	1	19.8	1	1	1	1	9	2	1	2	2	14	14	1	1	90	90	1600	2	1	1	2	1	1	1	300	2	9	1	1	1	2	1	1	1500	1	600	1	1	1	19	19	9	9	6
45	2	1	1	1	1	20.5	1	1	1	1	9	1	1	2	4	24	24	1	2	91	91	1400	1	2	1	1	1	1	1	300	1	9	1	1	1	2	1	1	2000	1	600	1	3	1	22	22	13	13	6
27	2	1	1	1	1	22.2	1	1	1	1	9	1	1	2	4	31	31	1	1	123	123	1200	1	1	1	1	1	1	1	300	2	9	1	1	1	2	1	1	1500	1	600	1	3	1	13	13	8	8	6
51	2	1	1	1	1	25.6	1	1	1	1	9	1	1	2	3	23	23	1	1	110	110	1600	1	1	1	1	1	1	1	300	2	9	1	1	1	2	1	1	1500	1	600	1	3	1	51	51	18	18	6
65	2	1	1	1	1	20.5	1	1	1	1	2	2	1	2	2	62	62	1	1	76	76	1600	1	1	2	1	1	1	1	300	3	9	1	2	1	2	2	1	2000	1	600	1	3	1	17	17	13	13	7
42	9	1	1	1	1	23.1	1	1	1	1	9	1	1	2	4	27	27	1	2	111	111	1600	1	1	1	1	1	1	1	300	2	9	1	1	1	2	1	1	1500	1	600	1	3	1	16	16	9	9	6
51	4	1	1	1	1	20.1	1	1	1	1	9	1	1	2	1	29	29	1	2	99	99	1600	1	1	2	1	1	1	1	300	2	4	1	1	1	2	1	1	2000	1	600	1	3	1	26	26	16	16	6
75	1	1	1	1	1	19	2	2	1	1	9	1	1	2	3	14	14	1	2	66	84	1600	2	1	1	1	1	1	1	300	2	9	1	1	1	2	1	1	1500	1	600	3	2	1	57	33	30	17	6
57	4	1	1	1	1	19	1	1	1	1	9	1	1	2	3	35	35	1	2	105	105	1600	1	1	1	1	1	1	1	300	2	9	1	1	1	2	1	1	2000	1	600	1	3	1	46	46	27	27	6
47	9	1	1	1	1	21.7	1	1	1	1	9	1	1	2	3	42	42	1	2	102	102	1600	1	1	1	1	1	1	1	300	1	9	2	1	1	2	1	1	2000	1	600	1	3	1	20	20	28	28	7
43	9	1	1	1	1	21.7	1	1	1	1	9	1	1	2	3	35	35	1	1	124	124	1600	1	1	1	1	1	1	1	300	2	9	1	1	1	2	1	1	2000	1	600	1	2	1	20	20	19	19	8
39	4	1	1	1	1	19.4	1	1	1	1	9	1	1	2	4	32	32	1	2	95	95	1600	2	1	1	1	1	1	1	300	2	9	1	1	1	2	1	1	2000	1	600	1	3	1	26	26	22	22	6
52	3	1	1	1	1	22.2	1	2	1	1	2	2	1	2	2	46	46	1	1	77	77	1600	1	1	1	1	1	1	1	300	2	9	2	2	1	2	2	1	2000	1	600	1	3	5	18	18	16	16	6
68	4	1	1	1	1	23.8	1	1	1	1	9	1	1	2	3	30	30	1	1	97	97	1600	1	1	1	1	1	1	1	300	1	9	1	1	1	2	1	1	2000	1	600	1	3	1	22	22	28	28	8
34	1	1	1	1	1	23	1	1	1	1	1	1	1	2	3	34	34	1	1	95	95	1200	1	1	2	1	1	1	1	300	2	9	1	2	1	2	2	1	1500	1	600	1	3	1	19	19	18	18	11
54	9	1	1	1	1	26.3	1	1	1	1	9	1	1	2	3	35	35	1	1	83	83	1600	1	1	2	1	1	1	1	300	1	9	1	1	1	2	1	1	2000	1	600	1	9	1	21	21	20	20	6
47	9	1	1	1	1	22.5	1	1	1	1	9	1	1	2	3	41	41	1	1	90	90	1600	1	1	1	1	1	1	1	300	2	9	1	1	1	2	1	1	2000	1	600	1	3	1	19	19	14	14	9
45	9	1	2	1	1	21.1	1	1	1	1	9	1	1	2	3	13	13	1	1	91	91	1600	1	1	1	1	1	1	1	300	2	9	1	1	1	2	1	1	2000	1	600	3	3	1	28	28	15	15	7
45	9	1	1	1	1	20.8	1	1	1	1	9	2	1	2	4	65	65	1	2	88	88	1600	1	1	2	1	1	1	1	300	1	9	2	1	1	2	1	1	2000	1	600	1	1	3	24	24	17	17	7
30	9	1	1	1	1	18.6	1	1	1	1	9	1	1	2	4	41	41	1	2	85	85	1600	1	1	2	1	1	1	1	300	1	9	1	1	1	2	1	1	1500	1	600	1	3	1	16	16	11	11	6
51	9	1	1	1	1	21.7	1	1	1	1	9	2	1	2	4	51	51	1	1	104	104	1200	1	1	1	1	1	1	1	300	2	9	1	1	1	2	1	1	1500	1	450	1	9	1	16	16	15	15	9
40	9	1	1	1	1	21.3	1	1	1	1	9	1	1	2	2	36	36	1	2	126	126	1200	1	1	1	1	1	1	1	300	1	9	1	1	1	2	1	1	1500	1	450	1	3	1	23	23	21	21	8
43	9	1	1	1	1	21.7	1	1	1	1	9	2	1	2	4	37	37	1	1	110	110	1200	1	1	1	1	1	1	1	300	1	9	1	1	1	2	1	1	1500	1	600	1	3	1	19	19	11	11	7
28	1	1	1	1	1	21.1	1	1	1	1	9	1	1	2	1	15	15	1	1	116	116	1200	1	1	2	1	1	1	1	300	1	9	1	1	1	2	1	1	1500	1	600	1	1	1	20	20	16	16	6
51	3	1	1	1	1	24.8	1	1	1	1	9	1	1	2	2	38	38	1	1	99	99	1200	1	1	1	1	1	1	1	300	1	9	1	1	4	2	1	1	1500	1	600	1	3	1	28	28	12	12	6
26	9	1	1	1	1	18.9	1	1	1	1	9	1	1	2	4	39	39	1	2	100	100	1200	1	1	2	1	1	1	1	300	2	9	1	1	1	2	1	1	1500	1	600	1	9	1	21	21	27	27	6
32	4	1	1	1	1	25.2	1	1	1	1	9	1	1	2	4	51	51	1	1	125	125	1200	1	1	1	1	1	1	1	300	2	9	1	1	1	2	1	1	1500	1	600	1	3	1	21	21	21	21	8
36	9	1	1	1	1	26.8	1	1	1	1	9	1	1	2	1	87	87	1	2	81	81	1200	1	1	2	1	1	1	1	300	1	9	1	1	1	2	1	1	1500	1	600	1	9	1	19	19	24	24	6
49	2	1	1	1	1	24.3	1	1	1	1	9	1	1	2	3	66	66	1	1	100	100	1200	1	1	1	1	1	1	1	300	2	9	1	1	1	2	1	1	1500	1	450	1	3	1	15	15	13	13	6
50	3	1	1	1	1	28.4	1	1	1	1	9	1	1	2	4	78	78	1	1	118	118	1200	1	1	1	1	1	1	1	300	1	9	1	1	1	2	1	1	1500	1	450	1	3	1	32	32	22	22	8
16	9	1	1	1	1	24.2	1	1	1	1	9	1	1	2	3	17	17	1	2	133	133	1200	1	1	1	1	1	1	1	300	1	9	1	1	1	2	1	1	1500	1	600	1	9	1	25	25	19	19	6
33	2	1	1	1	1	23.5	1	1	1	1	1	1	1	2	3	31	31	1	1	112	112	1200	1	1	2	1	1	1	1	300	2	9	1	2	1	2	2	1	1500	1	450	1	3	1	16	16	12	12	8
40	9	1	1	1	1	23.7	1	1	1	1	9	1	1	2	4	32	32	1	2	107	107	1200	1	1	1	1	1	1	1	300	1	9	1	1	1	2	1	1	1500	1	600	1	9	1	23	23	27	27	8
51	9	1	1	1	1	23.5	1	1	1	1	9	1	1	2	4	49	49	1	1	84	84	1200	1	1	2	1	1	1	1	300	1	9	1	1	1	2	1	1	1500	1	600	1	9	1	22	22	23	23	6
25	2	1	1	1	1	20	1	1	1	1	9	1	1	2	4	34	34	1	1	125	125	1200	1	1	1	1	1	1	1	300	2	9	1	1	1	2	1	1	2000	1	600	1	3	1	14	14	8	8	6
65	9	1	1	1	1	23.4	1	1	1	1	1	1	1	2	3	64	64	1	2	100	100	1200	1	1	1	1	1	1	1	300	1	9	1	2	1	2	2	1	1500	1	600	1	9	1	22	22	30	30	8
43	2	1	1	1	1	20.4	1	1	1	1	9	1	1	2	2	70	70	1	1	110	110	1200	1	1	1	1	1	1	1	300	2	9	1	1	1	2	1	1	1500	1	600	3	3	1	24	24	16	16	6
30	1	1	1	1	1	21.2	1	1	1	1	9	1	1	2	9	20	20	1	2	98	98	800	1	1	2	1	1	1	1	300	1	9	1	1	1	1	1	1	1000	1	450	1	3	2	24	24	17	17	6
47	9	2	1	1	1	25.5	1	1	1	1	9	1	1	2	2	55	55	1	2	107	107	1200	1	1	1	1	1	1	1	300	1	9	1	1	1	2	1	1	1500	1	600	1	3	1	33	33	18	18	6
51	2	1	1	1	1	23.3	1	2	1	1	9	1	1	2	9	6	6	1	2	104	104	1200	1	2	1	1	1	2	1	300	1	9	2	1	1	2	1	1	1500	1	600	1	3	1	19	19	13	13	6
49	9	1	1	1	1	22.6	1	1	1	1	9	1	1	2	1	51	51	1	1	100	100	1200	1	1	2	1	1	1	1	300	2	9	1	1	1	2	1	1	1500	1	600	1	9	1	18	18	9	9	6
36	9	2	1	1	1	25.3	1	1	1	1	9	1	1	2	2	70	70	1	1	115	115	1200	1	1	1	1	1	2	1	300	2	9	1	1	1	2	1	1	1500	1	600	1	9	1	28	28	19	19	9
69	2	2	1	1	1	23.1	1	1	1	1	9	2	1	2	2	30	30	1	1	92	92	1200	1	1	1	1	1	2	1	300	2	9	1	1	1	2	1	1	1000	1	600	1	3	3	18	18	10	10	6
49	2	1	1	1	1	22.9	1	1	1	1	9	1	1	2	2	38	38	1	2	119	119	1600	1	1	1	1	1	1	1	300	2	9	1	1	1	2	1	1	2000	1	600	1	3	3	20	20	16	16	6
39	4	2	1	1	1	22.1	1	1	1	1	9	1	1	2	2	68	68	1	2	113	113	1600	1	1	1	1	1	2	1	300	2	9	1	1	1	2	1	1	1500	1	600	3	3	1	24	24	31	31	8
49	2	1	1	1	1	19	1	2	1	1	9	2	1	2	3	38	38	1	1	105	105	1200	1	1	1	1	1	1	1	300	1	9	1	1	1	2	1	1	1500	1	600	1	3	1	26	26	24	24	9
55	2	1	1	1	1	24.1	1	1	1	1	9	1	1	2	3	69	69	1	2	96	96	1600	1	1	1	1	1	1	1	300	2	9	2	1	1	2	1	1	1500	1	600	1	3	1	18	18	11	11	8
61	9	1	1	1	1	22.9	1	1	1	1	2	1	1	2	4	67	67	1	1	97	97	1200	1	1	1	1	1	1	1	300	2	9	1	2	1	2	2	1	1500	1	600	3	3	1	54	54	13	13	8
49	1	2	1	1	1	29.4	2	1	1	1	9	1	1	2	1	70	70	1	2	105	105	1600	1	1	1	1	1	2	1	300	1	9	1	1	1	2	1	1	2000	1	600	1	3	1	22	22	9	9	6
39	1	1	1	1	1	21	1	1	1	1	9	1	1	2	2	58	58	1	1	92	92	1200	1	1	2	1	1	1	1	300	2	9	1	1	1	2	1	1	1500	1	600	1	1	1	19	19	11	11	6
30	4	1	1	1	1	27.7	1	1	1	1	9	1	1	2	3	16	16	1	1	101	101	1200	1	1	1	1	1	1	1	300	2	9	2	1	1	2	1	1	1500	1	600	1	9	1	14	14	11	11	8
40	2	1	1	1	1	28.1	1	1	1	1	9	2	1	2	1	16	16	1	1	107	107	1200	1	2	1	1	1	1	1	300	2	9	1	1	1	2	1	1	1500	1	600	1	3	1	36	36	25	25	6
43	9	1	1	1	1	23	1	1	1	1	9	1	1	2	4	63	63	1	2	89	89	1600	1	1	2	1	1	1	1	300	2	9	1	1	1	2	1	1	1500	1	600	1	9	1	14	14	13	13	6
49	9	1	1	1	1	22.1	2	1	1	1	9	1	1	2	2	73	73	1	1	65	65	1200	1	1	2	1	1	1	1	300	1	9	1	1	1	2	1	1	1500	1	300	1	1	1	18	18	16	16	6
21	9	1	1	1	1	18.7	1	1	1	1	9	1	1	2	2	75	75	1	2	104	104	1200	1	1	2	1	1	1	1	300	1	9	1	1	1	2	1	1	1000	1	450	1	1	1	21	21	13	13	5
66	1	1	1	1	1	27.7	1	1	1	1	9	1	1	3	9	20	20	1	2	70	70	1600	1	1	1	1	1	1	1	300	1	1	1	1	1	1	1	1	2000	1	600	1	2	2	21	21	32	32	7
86	2	1	1	1	1	25.4	1	2	1	1	9	2	1	3	3	11	11	1	1	74	74	1200	2	1	2	1	1	1	1	300	2	9	1	1	1	2	1	1	2000	1	600	1	1	1	18	18	14	14	6
33	1	1	1	1	1	21	1	1	1	1	9	1	1	3	9	34	34	1	2	113	113	1600	1	1	2	1	1	1	1	300	1	9	1	1	1	1	1	1	2000	1	600	1	1	2	13	13	11	11	2
83	1	1	1	1	1	22.9	1	1	1	1	9	2	1	3	4	2	2	1	1	80	80	1200	1	1	2	1	1	1	1	300	2	9	1	1	2	2	1	1	1500	1	600	1	1	1	29	29	16	16	5
27	1	1	1	1	1	21.4	1	1	1	1	9	1	1	3	1	8	8	1	1	123	123	1600	1	1	1	1	1	1	1	250	1	1	1	1	1	2	1	1	2000	1	600	1	1	1	52	52	11	11	6
79	1	1	1	1	1	22.5	1	1	1	1	1	1	1	3	3	33	33	1	2	82	82	1600	1	1	1	1	1	1	1	300	1	9	1	2	1	2	2	1	2000	1	600	1	2	1	21.1	21.1	13.6	13.6	9
68	1	1	1	1	1	30.4	1	2	1	1	9	1	1	3	3	33	33	1	1	85	85	1600	1	1	2	1	1	1	1	300	2	1	1	1	1	2	1	1	2000	1	600	1	1	1	32.7	13.5	19.9	7.6	9
44	4	1	1	1	1	19.4	1	2	1	1	2	1	1	3	2	91	91	1	1	111	111	1600	1	1	1	1	1	1	1	300	2	9	1	2	1	2	2	1	2000	1	600	1	2	1	23.7	23.7	19.1	19.1	9
54	1	1	1	1	1	22.5	1	1	1	1	1	1	1	3	1	24	24	1	1	112	112	1600	1	1	1	1	1	1	1	300	2	2	1	2	1	2	2	1	2000	1	600	1	3	3	39.4	17.7	21.4	21.4	8
49	1	1	1	1	1	21	1	1	1	1	1	1	1	3	2	40	40	1	1	110	110	1600	1	1	1	1	1	1	1	300	2	9	1	2	1	2	2	1	2000	1	600	1	3	1	21.5	21.5	24.3	24.3	9
79	1	1	1	1	1	22.7	1	1	1	1	9	1	1	3	2	11	11	1	1	82	82	2000	1	1	2	1	1	1	1	300	1	9	1	1	1	2	1	1	1600	1	600	1	1	1	18	18	12.1	12.1	6
47	3	1	1	1	1	20.2	1	1	1	1	9	1	1	3	9	62	62	1	2	99	99	1600	2	1	1	1	1	1	1	300	2	1	1	1	1	1	1	1	2000	1	600	1	1	2	58.8	20.7	9.8	9.8	6
47	2	1	1	1	1	22.2	1	2	1	1	9	1	1	3	2	35	35	1	1	104	104	1600	1	1	1	1	1	1	1	300	2	9	1	1	1	2	1	1	2000	1	600	1	3	3	14.7	14.7	13.5	13.5	11
42	1	1	1	1	1	25.7	1	1	1	1	9	1	1	3	3	14	14	1	1	94	94	1600	1	1	2	1	1	1	1	300	2	9	1	1	1	2	1	1	2000	1	600	1	2	1	15.3	15.3	12	12	6
19	1	1	1	1	1	24.1	1	1	1	1	9	1	1	3	1	20	20	1	1	135	135	1600	1	1	1	1	1	1	1	300	2	9	1	1	1	2	1	1	2000	1	600	1	3	1	15.2	15.2	10.7	10.7	10
47	4	1	1	1	1	19.3	1	1	1	1	9	1	1	3	2	81	81	1	1	121	121	1600	1	1	1	1	1	1	1	300	2	9	1	1	1	2	1	1	2000	1	600	1	3	1	30.1	30.1	29.9	29.9	8
21	2	1	1	1	1	24.2	1	1	1	1	9	1	1	3	2	5	5	1	2	107	107	1600	1	1	1	1	1	1	1	300	2	9	1	1	1	2	1	1	2000	1	600	1	1	1	10.5	10.5	7.4	7.4	8
74	1	1	1	1	2	24.8	1	2	1	1	9	1	1	3	3	14	14	1	1	91	91	1000	1	1	2	1	1	1	1	300	2	9	1	1	1	2	1	1	1500	1	600	1	1	1	15.8	15.8	9.9	9.9	6
25	4	1	1	1	1	20.1	1	1	1	1	9	1	1	3	3	69	69	1	1	159	159	1400	1	1	1	1	1	1	1	300	2	9	1	1	1	2	1	1	1750	1	600	1	3	1	26.9	26.9	15.1	15.1	12
41	4	1	1	1	1	24.8	1	1	1	1	9	1	1	3	2	78	78	1	1	111	111	2000	2	1	1	1	1	1	1	300	2	9	2	1	1	2	1	1	1600	1	600	3	2	1	20.1	12.1	28.1	7.3	12
66	4	1	1	1	1	21.2	1	1	1	1	2	1	1	3	2	63	63	1	1	69	69	1600	1	1	1	1	1	1	1	300	2	9	1	2	1	2	2	1	2000	1	600	1	1	1	28.1	28.1	14.7	14.7	12
25	1	1	1	1	1	23.2	1	2	1	1	9	1	1	3	3	14	14	1	2	126	126	1600	1	1	2	1	1	2	1	300	2	9	1	1	1	2	1	1	2000	1	600	1	1	1	21	21	13.3	13.3	6
21	4	1	1	1	1	19	1	1	1	1	9	1	1	3	4	6	6	1	1	129	129	1600	1	1	1	1	1	1	1	300	2	9	1	1	1	2	1	1	2000	1	600	1	1	1	12.5	12.5	13.7	13.7	6
55	4	1	1	1	1	21.5	1	1	1	1	9	1	1	3	4	19	19	1	1	110	110	1600	1	1	1	1	1	1	1	300	2	9	1	1	1	2	1	1	2000	1	600	1	1	1	28.1	28.1	34	34	11
31	1	1	1	1	1	19.1	1	1	1	1	9	1	1	3	9	16	16	1	2	149	149	1200	1	1	2	1	1	1	1	250	2	9	1	1	1	1	1	1	1500	1	600	1	1	2	35.3	35.3	30.5	30.5	6
52	4	1	1	1	1	20.3	1	1	1	1	9	1	1	3	2	92	92	1	2	143	143	1600	1	1	1	1	1	1	1	300	2	9	1	1	1	2	1	1	2000	1	600	1	3	1	53.5	53.5	20.7	20.7	6
54	3	1	1	1	1	18.4	1	1	1	1	1	2	1	3	4	91	91	1	1	130	130	1200	2	1	1	1	1	1	1	250	2	9	1	2	1	2	2	1	1500	1	600	1	3	1	41	41	24.4	24.4	10
42	1	1	1	1	1	19.4	1	1	1	1	9	1	1	3	3	56	56	1	1	122	122	1600	1	1	1	1	1	1	1	300	2	9	1	1	1	2	1	1	2000	1	600	1	1	1	28.7	28.7	21.7	21.7	9
89	1	1	1	1	1	18.3	1	2	1	1	9	1	1	3	3	62	62	1	1	83	83	1000	1	1	2	1	1	1	1	200	2	9	1	1	1	2	1	1	1250	1	450	1	1	1	21.5	21.5	16.3	16.3	9
20	1	1	1	1	1	20.2	1	1	1	1	9	1	1	3	2	29	29	1	2	131	131	1600	1	1	2	1	1	1	1	309	2	9	1	1	1	2	1	1	2000	1	600	1	1	1	21.1	21.1	19.8	19.8	6
48	4	1	1	1	1	24.1	1	1	1	1	9	1	1	3	3	64	64	1	1	112	112	1600	1	1	1	1	1	1	1	300	2	9	2	1	1	2	1	1	2000	1	600	1	3	1	11.3	11.3	6.4	6.4	9
77	1	1	1	1	2	28.7	1	2	1	1	9	1	1	3	3	16	16	1	2	71	71	1600	1	1	2	1	1	1	1	300	1	9	1	1	1	2	1	1	2000	1	600	1	1	1	12.1	12.1	8.5	8.5	7
82	1	1	1	1	1	19.1	1	2	1	1	9	1	1	3	3	31	31	1	1	81	81	1200	1	1	2	1	1	1	1	250	2	9	2	1	1	2	1	1	1500	1	450	1	1	3	14.2	14.2	10.5	10.5	7
46	1	1	1	1	1	20.2	1	1	1	1	9	1	1	3	1	16	16	1	1	116	116	1600	1	1	2	1	1	1	1	300	1	9	1	1	1	2	1	1	2000	1	600	1	1	1	13	13	7.6	7.6	8
55	1	1	1	1	1	24.2	1	2	1	1	9	1	1	3	4	67	67	1	2	120	120	1600	1	1	1	1	1	1	1	300	1	9	1	1	1	2	1	1	2000	1	600	1	3	1	18.9	18.9	17.6	17.6	9
68	4	1	1	1	1	21.5	1	1	1	1	9	1	1	3	3	26	26	1	1	103	103	1600	1	1	1	1	1	1	1	300	2	2	1	1	1	2	1	1	2000	1	600	1	1	1	46.2	13.3	31.6	10	6
18	3	1	1	1	1	20	1	1	1	1	9	1	1	3	3	34	34	1	1	144	144	1600	1	1	1	2	1	1	1	300	2	9	1	1	1	2	1	1	2000	1	600	1	3	1	18.2	18.2	15.1	15.1	6
64	1	1	1	1	2	18.3	1	2	1	1	9	1	1	3	2	11	11	1	1	64	64	1600	1	1	2	1	1	1	1	300	1	9	1	1	1	2	1	1	2000	1	600	1	3	1	11.7	11.7	5.5	5.5	12
25	2	1	1	1	1	20.1	1	1	1	1	9	1	1	3	3	35	35	1	1	150	150	1600	1	1	1	1	1	1	1	300	2	9	1	1	1	2	1	1	2000	1	600	1	3	1	11.7	11.7	11.3	11.3	9
25	3	1	1	1	1	22.8	1	1	1	1	9	1	1	3	3	67	67	1	1	129	129	1600	1	1	1	1	1	1	1	300	2	9	1	1	1	2	1	1	2000	1	600	1	3	1	16.2	16.2	5.7	5.7	8
38	1	1	1	1	1	19.9	1	1	1	1	9	1	1	3	2	68	68	1	1	119	119	1200	1	1	2	1	1	1	1	250	1	9	1	1	1	2	1	1	1500	1	450	1	3	1	16.9	16.9	12.3	12.3	9
20	4	1	1	1	1	20.3	1	1	1	1	9	1	1	3	3	64	64	1	1	129	129	1600	1	1	1	1	1	1	1	300	2	9	1	1	1	2	1	1	2000	1	600	1	3	1	19.5	19.5	20.5	20.5	6
42	1	1	1	1	1	18.5	1	1	1	1	9	1	1	3	2	91	91	1	1	133	133	1600	1	1	1	1	1	1	1	300	2	9	1	1	1	2	1	1	2000	1	600	1	3	1	20.6	20.6	8.8	8.8	11
46	1	1	1	1	1	25.4	1	1	1	1	1	1	1	3	2	64	64	1	1	113	113	1600	1	1	2	1	1	1	1	300	1	9	1	2	1	2	2	1	2000	1	600	1	3	1	23.6	23.6	12.5	12.5	10
29	3	1	1	1	1	22.2	1	1	1	1	9	1	1	3	1	6	6	1	1	129	129	1600	1	1	1	1	1	1	1	300	2	9	1	1	1	2	1	1	2000	1	600	1	3	1	17.5	17.5	19.1	19.1	7
69	3	1	1	1	1	20.8	1	2	1	1	9	1	1	3	3	67	67	1	1	95	95	1600	2	1	1	1	1	1	1	300	2	9	1	1	1	2	1	1	2000	1	600	1	1	3	13.1	13.1	12.4	12.4	9
35	4	1	1	1	1	18.9	1	1	1	1	9	1	1	3	9	24	24	1	2	124	124	1400	2	1	1	1	1	2	1	300	2	9	1	1	1	2	1	1	1750	1	600	1	1	4	18.5	18.5	19.2	19.2	6
38	1	1	2	2	1	22	1	1	1	1	9	1	1	3	9	26	26	1	2	100	100	1600	1	1	2	1	1	2	1	300	2	9	1	1	1	1	1	1	2000	1	600	1	9	2	16.7	16.7	11.8	11.8	6
51	3	1	1	1	1	18.9	1	1	1	1	9	1	1	3	3	70	70	1	1	110	110	1600	1	1	1	1	1	1	1	300	2	9	1	1	1	2	1	1	2000	1	600	1	9	1	11.9	11.9	5.2	5.2	12
39	2	1	1	1	1	21.1	1	1	1	1	9	1	1	3	9	17	17	1	2	150	150	1600	1	1	1	1	1	1	1	300	1	9	1	1	1	1	1	1	2000	1	600	1	3	2	14.9	14.9	16.2	16.2	8
42	4	1	1	1	1	19.7	1	1	1	1	9	1	1	3	3	42	42	1	1	119	119	1600	1	1	1	1	1	1	1	300	2	9	1	1	1	2	1	1	2000	1	600	1	3	1	40	40	10.9	10.9	9
51	3	1	1	1	1	25	1	1	1	1	9	1	1	3	3	35	35	1	2	111	111	1600	1	1	2	1	1	1	1	300	2	9	1	1	1	2	1	1	2000	1	600	1	1	1	15.1	15.1	12.9	12.9	8
23	2	1	1	1	1	21.7	1	1	1	1	9	1	1	3	2	18	18	1	2	129	129	1600	1	1	1	1	1	1	1	300	2	9	1	1	1	2	1	1	2000	1	600	1	3	1	11.2	11.2	4.9	4.9	6
68	2	1	1	1	1	19.9	1	1	1	1	9	1	1	3	2	69	69	1	1	83	83	1200	1	1	1	2	1	1	1	250	1	9	1	1	1	2	1	1	1500	1	450	1	3	1	14.9	14.9	9.9	9.9	8
50	4	1	1	2	1	19.6	1	1	1	1	9	1	1	3	1	35	35	1	2	147	147	1600	1	1	1	1	1	1	1	300	2	9	1	1	1	2	1	1	2000	1	600	1	3	3	14.2	14.2	12.7	12.7	6
35	1	1	1	1	1	19.2	1	1	1	1	3	1	1	3	3	20	20	1	1	123	123	1600	1	1	1	1	1	1	1	300	2	9	1	2	1	2	2	1	2000	1	600	1	3	1	19.5	19.5	22.5	22.5	6
78	1	1	1	1	1	22.5	1	2	1	1	9	1	1	3	3	47	47	1	2	90	90	1200	1	1	2	1	1	1	1	250	1	9	1	1	1	2	1	1	1500	1	450	1	1	1	21.6	21.6	16.2	16.2	6
69	1	1	1	1	1	24.8	1	1	1	1	9	1	1	3	2	30	30	1	1	106	106	1600	1	1	1	1	1	1	1	300	1	9	1	1	1	2	1	1	2000	1	600	1	3	1	17.5	17.5	14.8	14.8	6
43	3	1	1	1	1	19	1	1	1	1	9	1	1	3	3	91	91	1	1	141	141	1400	1	1	1	1	1	1	1	300	2	9	1	1	1	2	1	1	1750	1	600	1	3	1	36.4	36.4	19	19	12
32	1	1	1	1	1	20.5	1	1	1	1	9	1	1	3	3	40	40	1	2	115	115	1600	1	1	2	1	1	1	1	300	2	9	1	1	1	2	1	1	2000	1	600	1	3	1	20.7	20.7	14.3	14.3	8
85	1	1	1	1	1	19.5	1	2	1	1	9	1	1	3	4	36	36	1	1	76	76	1600	1	1	1	1	1	1	1	300	1	9	1	1	1	2	1	1	2000	1	600	1	1	1	15.9	15.9	7	7	12
70	1	1	1	1	1	29.4	1	2	1	1	9	2	1	3	2	50	50	1	1	95	95	1600	2	1	1	1	1	1	1	300	1	2	2	1	1	2	1	1	1500	1	600	1	2	1	49.8	17.2	18.9	18.9	7
27	1	1	1	1	1	19.4	1	2	1	1	9	1	1	3	3	24	24	1	2	106	106	1200	1	1	2	1	1	1	1	250	1	9	1	1	1	2	1	1	1500	1	600	1	3	1	17.2	17.2	7.9	7.9	7
45	4	1	1	1	1	20.1	1	1	1	1	9	1	1	3	4	78	78	1	1	118	118	1600	1	1	1	1	1	1	1	300	2	9	1	1	1	2	1	1	2000	1	600	1	2	1	11.4	11.4	8.1	8.1	8
23	1	1	1	1	1	19.7	1	1	1	1	9	1	1	3	2	33	33	1	2	143	143	1600	1	1	1	2	1	1	1	300	2	9	1	1	1	2	1	1	2000	1	600	1	3	1	29	29	18.7	18.7	6
57	3	1	1	1	1	20	1	1	1	1	9	1	1	3	2	61	61	1	1	85	85	1600	1	1	1	1	1	1	1	300	1	2	1	1	1	2	1	1	2000	1	600	1	3	1	49.5	49.5	16.7	16.7	12
24	1	1	1	1	1	26.1	1	1	1	1	9	1	1	3	1	30	30	1	2	105	105	1600	1	1	2	1	1	1	1	300	1	9	1	1	1	2	1	1	2000	1	600	1	3	1	10.3	10.3	6.1	6.1	6
19	1	1	1	1	2	19.3	1	1	1	1	9	1	1	3	1	14	14	1	2	139	139	1400	1	1	2	1	1	1	1	300	1	9	1	1	1	2	1	1	1500	1	600	1	1	1	16	16	11.1	11.1	7
41	3	1	1	1	1	23.4	1	1	1	1	9	1	1	3	3	14	14	1	1	118	118	1600	1	1	1	1	1	1	1	300	2	9	1	1	1	2	1	1	2000	1	600	1	1	1	14.1	14.1	17.7	17.7	8
46	2	1	1	1	1	21.4	1	1	1	1	9	1	1	3	3	59	59	1	2	122	122	1600	1	1	1	1	1	1	1	300	2	9	1	1	1	2	1	1	2000	1	600	3	3	1	16.2	16.2	25.1	25.1	7
58	1	1	1	1	1	21.3	1	1	1	1	9	1	1	3	1	31	31	1	1	112	112	1600	1	1	1	1	1	1	1	300	2	9	1	1	1	2	1	1	2000	1	600	1	1	1	26.7	26.7	29.5	29.5	11
45	3	1	1	1	1	22.5	1	1	1	1	9	1	1	3	2	34	34	1	2	131	131	1600	1	1	1	1	1	1	1	300	2	9	1	1	1	2	1	1	2000	1	600	1	3	1	18.7	18.7	10.4	10.4	8
52	3	1	1	1	1	19.6	1	1	1	1	9	1	1	3	3	36	36	1	2	119	119	1400	1	1	1	2	1	1	1	300	2	9	1	1	1	2	1	1	1750	1	600	1	1	1	19.1	19.1	10.9	10.9	11
40	9	1	1	1	1	20.5	1	1	1	1	9	1	1	3	4	65	65	1	2	111	111	1600	1	1	1	1	1	1	1	300	2	2	1	1	1	2	1	1	2000	1	600	1	9	1	44.2	8.5	17.7	4.7	13
23	1	1	1	1	1	19.4	1	1	1	1	9	1	1	3	2	15	15	1	2	129	129	1200	1	1	2	1	1	1	1	250	1	9	1	1	1	2	1	1	1500	1	600	1	1	1	9.6	9.6	8.8	8.8	7
51	3	1	1	1	1	20.8	1	1	1	1	9	1	1	3	1	18	18	1	2	104	104	1600	1	1	1	1	1	1	1	300	1	9	1	1	1	2	1	1	2000	1	600	1	3	1	24.7	24.7	30.5	30.5	9
65	9	1	1	1	1	22.6	1	1	1	1	9	1	1	3	4	66	66	1	1	99	99	1600	1	1	1	1	1	1	1	300	2	9	1	1	1	2	1	1	2000	1	600	1	9	1	6.7	6.7	2.3	2.3	8
69	9	1	1	1	1	22.4	1	1	1	1	9	1	1	3	4	63	63	1	1	118	118	1600	1	1	1	1	1	1	1	300	2	9	1	1	1	2	1	1	2000	1	600	1	9	1	24	24	15.1	15.1	8
31	3	1	1	1	1	27	1	1	1	1	9	1	1	3	3	56	56	1	1	120	120	1600	1	1	1	1	1	1	1	300	2	9	1	1	1	2	1	1	2000	1	600	1	1	1	16	16	21.2	21.2	8
42	4	1	1	1	1	23.7	1	1	1	1	9	1	1	3	3	37	37	1	1	111	111	1600	1	1	2	1	1	1	1	300	2	2	1	1	1	2	1	1	2000	1	600	1	1	1	14.2	14.2	5.7	5.7	12
22	1	1	1	1	1	24.4	1	1	1	1	9	1	1	3	3	33	33	1	2	128	128	1600	1	1	1	1	1	1	1	300	2	9	1	1	1	2	1	1	2000	1	600	1	1	1	9.2	9.2	3.5	3.5	7
78	3	1	1	1	1	21.9	1	2	1	1	9	1	1	3	2	76	76	1	2	88	88	1600	1	1	1	1	1	1	1	300	2	9	1	1	3	2	1	1	2000	1	600	1	3	6	13.8	13.8	8	8	5
43	4	1	1	1	1	20.1	1	1	1	1	9	1	1	3	3	68	68	1	1	135	135	1600	1	1	1	1	1	1	1	300	2	9	1	1	1	2	1	1	2000	1	600	1	3	1	9.6	9.6	17.9	17.9	7
51	1	1	1	1	1	22.3	1	2	1	1	9	1	1	3	9	8	8	1	2	96	96	1600	1	1	1	1	1	1	1	300	2	9	1	1	1	1	1	1	2000	1	600	3	2	2	18.2	18.2	25.9	25.9	7
42	2	1	1	1	1	18.3	1	1	1	1	9	1	1	3	3	24	24	1	1	126	126	1400	1	1	1	1	1	1	1	300	2	1	1	1	1	2	1	1	1750	1	600	1	3	1	43.3	43.3	20.2	20.2	12
56	4	1	1	1	1	22.2	1	1	1	1	1	2	1	3	2	49	49	1	1	110	110	1600	1	1	1	1	1	1	1	300	2	9	1	2	1	2	2	1	2000	1	600	3	3	1	33.3	33.3	14.7	14.7	8
67	1	1	1	1	1	20	1	1	1	1	9	1	1	3	3	20	20	1	1	110	110	1200	1	1	2	1	1	1	1	250	1	2	1	1	3	2	1	1	1500	1	450	1	1	1	39	28	23	23	2
64	1	1	1	1	1	21.2	1	2	1	1	9	1	1	3	2	21	21	1	2	111	111	1200	2	1	2	1	1	1	1	250	2	9	1	1	1	2	1	1	1500	1	450	1	1	3	12.4	12.4	6.6	6.6	12
30	1	1	1	1	1	20.4	1	1	1	1	1	1	1	3	2	35	35	1	1	118	118	1400	1	1	2	1	1	1	1	300	2	9	1	2	1	2	2	1	1500	1	600	1	1	1	14	14	12.9	12.9	6
17	2	9	9	9	1	20.1	1	1	1	1	9	1	1	1	9	70	70	1	2	66	66	800	1	1	2	1	1	2	1	300	1	9	1	1	1	2	1	9	1500	1	600	2	1	1	8.6	8.6	11	11	16
73	9	1	2	2	1	25.6	1	1	1	1	9	1	1	2	9	37	37	1	2	85	85	1600	1	2	1	1	1	1	1	300	1	9	1	1	1	2	1	1	2000	1	600	3	3	4	30	30	22	22	6
21	2	2	1	1	1	19	1	1	1	1	9	1	1	2	9	61	61	1	2	104	104	1200	1	2	2	1	1	1	1	300	2	9	1	1	1	1	1	1	1000	1	600	2	1	2	22	22	24	24	6
68	4	1	1	1	1	18.4	1	1	1	1	9	1	1	3	9	4	4	1	1	84	84	1200	1	1	1	1	1	1	1	250	2	9	2	1	3	2	1	1	1500	1	450	3	3	5	18.2	18.2	4.8	4.8	0
33	4	1	1	1	1	20.2	1	1	1	1	9	1	1	3	4	53	53	1	1	103	103	1600	1	1	1	1	1	1	1	300	2	9	1	1	2	2	1	1	2000	1	600	2	3	1	16.6	16.6	11.2	11.2	7
64	4	1	1	1	1	21.5	1	2	1	1	9	1	1	3	9	43	43	1	2	105	105	1600	1	1	1	1	1	1	1	300	2	9	1	1	2	1	1	1	2000	1	600	3	3	2	29.5	29.5	24.7	24.7	5
27	2	9	9	9	1	19.7	1	2	1	1	9	1	1	1	4	165	165	1	1	92	92	1200	1	2	1	1	1	1	1	300	2	9	1	1	1	2	1	9	2000	1	600	3	3	1	25.9	25.9	31	31	6
68	2	9	9	9	1	23.4	1	2	1	1	9	2	1	1	4	75	75	1	2	65	65	1200	1	1	2	1	1	2	1	300	2	9	1	1	2	2	1	9	2000	1	600	2	3	1	23.8	23.8	26	26	5
63	2	1	1	1	1	23.9	1	1	1	1	9	1	1	2	3	111	111	1	1	96	96	1200	1	1	1	1	1	1	1	300	1	9	1	1	1	2	1	1	1500	1	600	1	1	3	35	35	15	15	8
60	2	1	1	1	1	22	1	1	1	1	9	2	1	2	3	36	36	1	2	93	93	1200	1	1	1	1	1	1	1	300	1	9	1	1	1	2	1	1	1500	1	600	2	3	1	26	26	27	27	6
23	1	1	1	1	1	19.9	1	1	1	1	9	1	1	2	2	75	75	1	1	103	103	1200	1	1	2	1	1	1	1	300	2	9	1	1	1	2	1	1	1500	1	600	3	1	1	13	13	8	8	6
34	2	1	2	1	1	20.8	1	1	1	1	9	1	1	2	3	31	31	1	2	98	98	1600	1	1	1	1	1	1	1	300	2	9	1	1	1	2	1	1	2000	1	600	3	3	1	23	23	16	16	6
49	9	1	1	1	1	26.2	1	1	1	1	1	1	1	2	3	34	34	1	2	100	100	1200	1	1	2	1	1	1	1	300	2	9	1	2	1	2	2	1	1500	1	600	3	9	1	30	30	22	22	6
22	1	1	1	1	1	18.8	1	1	1	1	9	1	1	3	3	11	11	1	1	129	129	1200	1	1	2	1	1	1	1	250	2	9	1	1	1	2	1	1	1500	1	450	2	3	1	13.5	13.5	9.4	9.4	5
29	4	1	1	1	1	20.1	1	1	1	1	9	1	1	3	3	86	86	1	1	149	149	1600	1	1	1	1	1	1	1	300	2	9	1	1	1	2	1	1	2000	1	600	3	3	1	14.1	14.1	11.6	11.6	12
51	4	1	1	1	1	18.3	1	1	1	1	9	1	1	3	3	35	35	1	1	111	111	1600	1	1	1	1	1	1	1	300	2	9	1	1	1	2	1	1	2000	1	600	3	3	1	10.6	10.6	13.8	5.9	9
23	1	1	1	1	1	20	1	1	1	1	9	1	1	3	1	7	7	1	2	123	123	1600	1	1	2	1	1	1	1	300	2	9	1	1	1	2	1	1	2000	1	600	2	3	1	19.7	19.7	9.7	9.7	10
69	1	1	1	1	1	22.2	1	1	1	1	9	2	1	3	2	21	21	1	1	124	124	1200	1	1	2	1	1	1	1	250	1	9	2	1	1	2	1	1	1500	1	600	3	1	1	17	17	10	10	8
80	9	1	1	1	1	21.3	1	2	1	1	9	1	1	3	3	21	21	1	1	84	84	800	1	1	2	1	1	1	1	300	2	9	1	1	1	2	1	1	1500	1	600	3	9	1	17.8	17.8	11.5	11.5	9
19	2	1	1	1	1	18.4	1	1	1	1	9	1	1	3	1	24	24	1	2	136	136	1200	1	1	2	1	1	1	1	250	2	9	1	1	1	2	1	1	1500	1	450	2	3	6	16	16	8	8	12
35	1	1	1	1	1	20	1	1	1	1	9	1	1	3	1	30	30	1	2	125	125	1600	1	1	1	1	1	1	1	300	1	9	1	1	1	2	1	1	2000	1	600	3	3	3	18	18	10	10	6
68	4	1	1	1	1	24.7	1	1	1	1	9	1	1	3	3	64	64	1	1	100	100	1600	1	1	1	1	1	1	1	300	2	9	1	1	1	2	1	1	2000	1	600	3	2	1	25	25	6.6	6.6	12
44	3	9	9	9	1	22.1	1	1	1	1	9	2	1	1	9	98	98	1	1	67	67	1200	1	2	1	1	1	2	1	300	1	1	1	1	2	2	1	9	1500	1	600	1	3	1	28.4	28.4	49	39.5	3
52	2	9	9	9	1	22.8	1	2	1	1	9	1	1	1	9	68	68	1	2	87	87	1200	1	2	1	1	1	2	1	300	2	9	1	1	2	1	1	9	2000	1	600	1	1	2	21.8	21.8	42.4	42.4	2
25	9	1	2	1	1	20.7	1	1	1	1	9	1	1	2	9	13	13	1	2	119	119	1600	1	1	2	1	1	2	1	300	2	9	1	1	1	1	1	1	2000	1	450	3	1	2	43	43	39	39	6
41	1	2	1	1	1	21	1	1	1	1	9	1	1	2	9	86	86	1	2	125	125	1600	1	1	1	1	1	2	1	300	2	9	1	1	1	1	1	1	2000	1	600	1	3	2	72	72	69	69	6
59	9	1	1	1	1	20.7	1	1	1	1	9	1	1	2	9	55	55	1	2	98	98	1200	2	1	1	1	1	2	1	300	2	3	1	1	1	1	1	1	1500	1	450	1	2	2	84	18	55	7	6
48	9	2	1	1	1	21.5	1	2	1	1	9	1	1	2	9	11	11	1	2	86	86	1600	1	1	2	1	1	1	1	300	2	3	2	1	1	2	1	1	2000	1	600	1	9	4	43	43	54	81	6
61	9	2	1	1	1	25.2	1	1	1	1	9	1	1	2	9	41	41	1	2	97	97	1600	1	1	1	1	1	1	1	300	1	9	1	1	1	1	1	2	2000	1	600	1	1	2	72	63	44	44	6
36	9	1	1	1	1	21.7	1	1	1	1	9	1	1	2	9	21	21	1	2	115	115	1200	1	1	1	1	1	1	1	300	1	9	1	1	1	1	1	1	2000	1	600	1	3	2	43	43	60	60	6
25	9	1	1	1	1	19.1	1	1	1	1	9	1	1	2	9	77	77	1	2	101	101	1600	1	1	2	1	1	1	1	300	1	9	1	1	1	2	1	1	1500	1	600	1	3	4	26	26	35	35	9
24	9	1	1	1	1	22	1	1	1	1	9	1	1	2	9	26	26	1	2	134	134	1200	1	1	2	1	1	1	1	250	2	5	1	1	1	1	1	1	1500	1	450	1	1	2	312	151	246	192	6
52	1	1	1	1	1	28.7	1	1	1	1	9	1	1	2	9	80	80	1	2	98	98	1200	1	1	1	1	1	1	1	300	1	4	1	1	1	1	1	1	1500	1	600	1	1	2	210	59	335	88	6
84	2	1	1	1	1	24.2	1	2	1	1	9	1	1	2	9	48	48	1	2	79	79	1600	1	1	1	1	1	1	1	300	1	3	1	1	1	1	1	1	1500	1	600	1	1	2	183	17	69	18	7
18	2	1	1	1	1	20.7	1	1	1	1	9	1	1	2	9	17	17	1	2	147	147	1200	1	1	1	1	1	1	1	300	2	9	1	1	1	1	1	1	1500	1	600	1	1	2	32	32	38	38	6
56	9	1	1	1	1	25.8	1	2	1	1	9	1	1	2	9	51	51	1	2	96	96	1600	1	1	2	1	1	1	1	300	1	9	1	1	1	1	1	1	2000	1	600	1	9	2	23	23	54	54	6
51	4	1	2	1	1	20.4	1	1	1	1	9	1	1	3	9	26	26	1	1	117	117	1400	1	1	1	2	1	1	1	300	2	3	1	1	3	2	1	1	1750	1	609	1	3	1	150	150	78	78	0
21	1	1	1	1	1	20.1	1	1	1	1	9	1	1	3	9	13	13	1	2	131	131	1600	1	1	1	1	1	1	1	300	1	9	1	1	1	1	1	1	2000	1	600	1	1	2	19.5	19.5	34.3	34.3	6
23	1	1	1	1	1	20.5	1	1	1	1	9	1	1	3	9	7	7	1	2	116	116	1600	1	1	1	1	1	1	1	300	1	9	1	1	1	1	1	1	2000	1	600	1	1	2	18.3	18.3	35.7	35.7	8
20	1	1	1	1	1	18.4	1	1	1	1	9	1	1	3	9	11	11	1	2	130	130	1200	1	1	2	1	1	1	1	250	2	1	1	1	1	1	1	1	1500	1	450	1	1	2	48.5	12	41	10	6
23	4	1	1	1	1	22.1	1	1	1	1	9	1	1	3	9	10	10	1	2	125	125	1600	1	1	1	1	1	1	1	300	1	9	1	1	1	1	1	1	2000	1	600	1	2	2	33.5	33.5	45	45	6
20	1	1	1	1	1	20.7	1	1	1	1	9	1	1	3	9	9	9	1	2	103	103	1600	1	1	1	1	1	1	1	300	1	9	1	1	1	1	1	1	2000	1	600	1	1	2	21	21	34.3	34.3	6
63	3	1	1	1	1	22.9	1	1	1	1	9	1	1	3	9	43	43	1	2	110	110	1600	1	1	2	1	1	1	1	300	2	6	1	1	1	1	1	1	2000	1	600	1	1	2	287	22.4	313.9	26.2	6
21	2	1	1	1	1	24.3	1	1	1	1	9	1	1	3	9	11	11	1	2	116	116	1600	1	1	1	1	1	1	1	300	1	2	1	1	1	1	1	1	2000	1	600	3	1	2	19.4	19.4	49.5	31.1	9
62	1	9	9	9	1	23.5	1	1	1	1	1	2	1	1	9	67	67	1	1	96	96	1200	1	1	1	1	1	1	1	300	1	1	1	2	1	2	2	9	2000	1	600	1	1	1	29.8	29.8	54.8	41.3	6
65	3	9	9	9	1	24.7	1	2	1	1	9	2	1	1	4	65	65	1	1	53	53	1200	1	2	1	1	1	1	1	300	1	9	1	1	1	2	1	9	2000	1	600	1	1	1	18.6	18.6	26.5	26.5	6
42	2	9	9	9	1	24	1	2	1	1	9	1	1	1	3	77	77	1	2	83	83	1200	2	1	1	1	1	1	1	300	1	9	1	1	2	2	1	9	2000	1	600	1	1	1	112.5	112.5	54.8	54.8	2
29	2	9	9	9	1	18.7	1	2	1	1	9	1	1	1	9	69	69	1	2	37	37	800	1	1	2	1	1	1	1	300	1	2	1	1	1	2	1	9	1500	1	600	1	1	3	49	22.1	52.1	21.6	6
47	1	9	9	9	1	21.5	1	2	1	1	9	1	1	1	2	59	59	1	1	102	102	800	1	2	1	1	1	1	1	300	2	9	1	1	1	2	1	9	1500	1	600	1	1	1	30.7	30.7	36.4	36.4	6
33	1	9	9	9	1	21.4	1	1	1	1	9	1	1	1	9	65	65	1	2	72	72	1200	1	1	1	1	1	1	1	300	2	2	1	1	1	1	1	9	2000	1	600	1	1	2	108.1	52.4	60.8	64.8	6
82	1	9	9	9	1	18.1	1	2	1	1	9	1	1	1	4	107	107	1	1	46	46	800	1	1	2	1	1	2	1	300	2	9	1	1	1	2	1	9	1500	1	600	1	1	3	14.2	14.2	17.8	17.8	7
36	9	1	1	1	1	20.6	1	1	1	1	9	1	1	2	2	49	49	1	1	94	94	400	1	2	2	1	1	2	1	150	1	9	1	1	1	2	1	1	500	1	300	1	1	6	28	28	36	36	10
78	9	2	1	1	1	21	1	1	1	1	9	1	1	2	3	35	35	1	1	86	86	1600	1	2	2	1	1	1	1	300	2	4	1	1	1	2	1	1	2000	1	600	1	1	1	42	16	9	9	8
46	4	2	2	1	1	21.7	1	1	1	1	9	1	1	2	3	86	86	1	1	121	121	1200	1	1	1	1	1	2	1	300	2	3	1	1	1	2	1	1	1500	1	450	3	3	1	435	37	150	23	6
31	9	2	2	1	1	20.5	1	1	1	1	9	1	1	2	4	121	121	1	1	126	126	1600	1	1	1	1	1	2	1	300	2	9	1	1	1	2	1	1	2000	1	600	1	3	1	13	13	76	10	6
46	3	1	1	1	1	22.5	1	1	1	1	9	2	1	2	2	70	70	1	1	114	114	1200	1	1	1	1	1	1	1	200	1	3	1	1	1	2	1	1	1500	1	450	1	3	1	64	64	58	58	6
25	2	1	1	1	1	20.5	1	1	1	1	9	1	1	2	2	22	22	1	2	105	105	1600	1	1	1	1	1	1	1	300	1	3	1	1	1	2	1	1	2000	1	600	1	3	1	64	25	165	26	6
48	1	2	1	1	1	20.4	1	1	1	1	9	1	1	2	4	36	36	1	2	112	112	1600	2	2	1	1	1	1	1	300	1	5	2	1	1	2	1	1	2000	1	600	1	3	1	59	24	192	13	6
46	9	1	1	1	1	20.5	1	2	1	1	2	1	1	2	4	71	71	1	1	121	121	1200	1	1	1	1	1	1	1	300	1	9	2	2	4	2	2	2	1500	1	600	1	3	1	77	77	19	19	12
36	9	1	1	1	1	19.5	1	1	1	1	9	1	1	2	3	33	33	1	1	110	110	800	1	2	2	1	1	1	1	300	1	9	1	1	1	2	1	1	1500	1	600	1	1	1	69	26	65	19	6
39	9	2	1	1	1	21.5	1	1	1	1	9	1	1	2	4	31	31	1	1	127	127	1600	1	1	1	1	1	1	1	300	1	9	1	1	1	2	1	1	2000	1	600	1	3	1	69	69	78	78	6
43	9	1	1	1	1	20.5	1	1	1	1	9	1	1	2	4	53	53	1	2	92	92	1600	1	1	1	1	1	1	1	300	1	9	1	1	1	2	1	1	2000	1	600	1	3	1	55	21	66	17	6
35	9	1	2	1	2	20.7	1	1	1	1	9	1	1	2	3	50	50	1	2	116	116	1200	1	1	1	1	1	1	1	300	2	9	1	1	1	2	1	1	1500	1	450	1	9	1	43	43	45	45	9
51	9	1	1	1	1	21.7	1	1	1	1	9	1	1	2	9	49	49	1	1	104	104	1200	1	1	1	1	1	1	1	300	1	9	1	1	2	2	1	1	2000	1	600	1	3	4	268	28	452	76	5
55	9	1	1	1	1	22.5	1	1	1	1	9	1	1	2	4	57	57	1	2	107	107	1600	1	1	1	1	1	2	1	300	1	9	1	1	1	2	1	1	2000	1	600	1	3	1	35	35	41	41	6
31	9	1	1	1	1	18.7	1	1	1	1	9	1	1	2	4	56	56	1	2	114	114	800	1	1	2	1	1	2	1	300	1	4	1	1	1	2	1	1	1500	1	450	1	1	1	81	19	130	9	6
48	9	1	1	1	1	20	2	1	1	1	9	1	1	2	3	27	27	1	2	106	106	1200	1	1	2	1	1	1	1	200	2	9	1	1	1	2	1	1	1500	1	450	1	1	1	65	65	65	65	6
55	9	1	1	1	1	20.4	1	1	1	1	2	1	1	2	2	34	34	1	1	96	96	1200	1	1	2	1	1	1	1	250	2	3	1	2	1	2	2	1	1500	1	450	1	1	1	105	105	151	76	8
42	9	1	1	1	1	21.9	1	1	1	1	9	1	1	2	3	35	35	1	1	117	117	1600	1	1	1	1	1	1	1	300	2	1	1	1	1	2	1	1	2000	1	600	1	3	1	106	27	36	15	6
61	3	1	1	1	1	29.4	1	2	1	1	9	2	1	2	3	27	27	1	1	109	109	1200	1	1	1	1	1	1	1	300	1	9	1	1	1	2	1	1	2000	1	600	1	1	3	84	84	49	49	6
60	2	1	1	1	1	20.4	1	2	1	1	1	1	1	2	2	26	26	1	2	98	98	1200	1	1	1	1	1	1	1	300	1	9	1	2	1	2	2	1	2000	1	600	1	1	1	34	34	36	36	6
19	2	1	1	1	1	22.7	1	1	1	1	9	1	1	2	4	34	34	1	1	97	97	1200	1	1	1	1	1	1	1	300	1	3	1	1	1	2	1	1	1500	1	600	1	3	1	54	54	110	110	6
30	2	1	1	1	1	19.7	1	1	1	1	9	1	1	2	3	45	45	1	1	98	98	1600	2	2	2	1	1	2	1	300	1	4	1	1	1	2	1	1	2000	1	600	1	3	1	137	23	106	24	9
39	4	1	1	1	1	22.4	1	1	1	1	9	1	1	2	3	58	58	1	1	95	95	1600	2	1	1	1	1	1	1	300	1	9	2	1	1	2	1	1	2000	1	600	1	3	1	28	28	41	41	6
26	1	1	1	1	1	21	1	1	1	1	9	1	1	2	3	19	19	1	1	124	124	1600	1	1	1	1	1	1	1	300	1	4	1	1	1	2	1	1	2000	1	600	1	3	1	52	52	115	115	6
48	2	1	1	1	1	22.7	1	1	1	1	9	1	1	2	3	31	31	1	2	101	101	1600	1	1	1	1	1	1	1	300	2	4	1	1	1	2	1	1	2000	1	600	1	3	1	58	26	125	26	6
21	9	1	1	1	1	22.7	1	1	1	1	9	1	1	2	2	56	56	1	2	122	122	1600	1	1	1	1	1	1	1	300	2	4	1	1	1	2	1	1	2000	1	600	1	1	1	118	22	64	33	6
36	2	1	1	1	1	19.8	1	1	1	1	9	1	1	2	1	20	20	1	2	116	116	1200	1	1	2	1	1	1	1	300	2	9	2	1	1	2	1	2	1500	1	600	1	3	1	19	19	42	42	6
51	4	1	1	1	1	23.9	1	2	1	1	9	1	1	2	4	47	47	1	1	117	117	1600	1	1	1	1	1	1	1	300	2	9	1	1	1	2	1	1	2000	1	600	1	3	6	51	51	72	72	8
43	2	1	1	1	1	23.7	1	2	1	1	9	1	1	2	3	33	33	1	2	110	110	1600	1	1	1	1	1	1	1	300	1	3	1	1	1	2	1	1	2000	1	600	1	3	1	71	71	123	123	6
56	2	1	1	1	1	20.4	1	1	1	1	1	2	1	2	4	46	46	1	1	100	100	400	1	1	1	1	1	1	1	300	2	4	1	2	1	2	2	1	500	1	300	1	9	1	763	19	364	15	8
44	9	1	1	1	1	22.1	1	1	1	1	9	1	1	2	3	36	36	1	1	92	92	1600	1	1	1	1	1	1	1	300	2	9	1	1	1	2	1	1	2000	1	600	1	3	1	23	23	40	40	7
81	1	1	1	1	1	21.5	1	2	1	1	9	1	1	2	9	16	16	1	2	59	59	1200	1	1	2	1	1	1	1	200	2	9	1	1	1	2	1	1	1250	1	450	1	1	1	18	18	13	13	6
69	4	1	1	1	1	20.4	1	2	1	1	2	2	1	2	4	77	77	1	1	77	77	1200	1	1	1	1	1	1	1	300	1	5	1	2	1	2	2	1	1500	1	600	1	3	1	53	177	139	57	8
58	9	1	1	1	1	24	1	1	1	1	9	1	1	2	4	66	66	1	1	105	105	1200	1	1	1	1	1	1	1	300	2	9	1	1	1	2	1	1	1500	1	600	1	9	1	59	59	36	36	12
41	1	1	1	1	1	23.7	1	1	1	1	9	1	1	2	4	14	14	1	2	106	106	1200	1	1	2	1	1	1	1	300	1	9	1	1	1	2	1	1	1500	1	450	1	9	1	25	25	68	68	6
64	4	1	1	1	1	21.2	1	1	1	1	9	2	1	2	3	49	49	1	1	95	95	1500	1	1	1	1	1	1	1	300	1	1	1	1	1	2	1	1	1200	1	450	1	3	1	108	42	106	36	10
45	2	2	1	1	1	18.5	1	2	1	1	9	1	1	2	3	71	71	1	2	114	114	1200	1	2	1	1	1	1	1	300	1	9	1	1	1	2	1	1	1500	1	600	3	3	1	50	50	47	47	6
28	2	1	1	1	1	22.9	1	1	1	1	9	1	1	2	2	39	39	1	2	116	116	1600	1	1	1	1	1	1	1	300	2	9	1	1	1	2	1	1	1000	1	600	1	3	1	32	32	58	58	8
84	1	1	1	1	1	29	1	1	1	1	9	1	1	2	2	30	30	1	2	46	46	1200	1	1	2	1	1	1	1	300	1	9	1	1	1	2	1	1	1500	1	600	1	1	1	21	21	16	16	6
60	2	1	1	1	1	24.2	1	1	1	1	9	1	1	2	4	38	38	1	2	98	98	1600	1	1	1	1	1	1	1	300	1	9	1	1	1	2	1	1	2000	1	600	1	3	1	18	18	48	48	6
61	1	1	1	1	1	20	1	2	1	1	9	1	1	2	1	37	37	1	1	92	92	1200	1	1	2	1	1	1	1	300	1	9	1	1	1	2	1	1	1500	1	600	1	1	1	31	31	55	55	6
79	9	1	1	1	1	21.7	1	2	1	1	9	1	1	2	4	9	9	1	2	39	39	1200	2	1	2	1	1	1	1	300	1	9	1	1	3	2	1	1	1000	1	600	1	9	1	21	21	18	18	0
18	9	1	1	1	1	22	1	1	1	1	9	1	1	2	3	78	78	1	2	110	110	1600	1	1	1	1	1	1	1	300	2	9	1	1	1	2	1	1	2000	1	600	1	9	1	18	18	41	41	6
45	1	1	1	1	1	24.3	1	1	1	1	1	1	1	3	2	16	16	1	1	107	107	1600	1	1	1	1	1	2	1	300	1	9	1	2	1	2	2	1	2000	1	600	1	1	1	28	28	59	59	13
34	1	1	1	1	1	22.9	1	1	1	1	9	1	1	3	3	6	6	1	2	97	97	1600	1	1	1	1	1	1	1	300	1	1	1	1	1	2	1	1	2000	1	600	1	2	1	48	48	92	92	7
21	1	1	1	1	1	19.5	1	1	1	1	9	1	1	3	9	34	34	1	2	134	134	1600	1	1	2	1	1	1	1	300	1	4	1	1	1	1	1	1	2000	1	600	3	1	2	140	16.2	75	13.5	2
52	4	1	1	1	1	25.1	1	1	1	1	9	1	1	3	4	100	100	1	1	110	110	1600	1	1	1	1	1	1	1	300	1	6	1	1	1	2	1	1	2000	1	600	1	3	1	373.5	22.7	646.1	20.6	8
61	1	1	1	1	1	100	1	1	1	1	9	2	1	3	3	16	16	1	1	98	98	1600	1	1	2	1	1	1	1	300	1	2	1	1	2	2	1	1	2000	1	600	1	1	1	81	68	92	66	8
77	9	1	1	1	1	24.9	1	2	1	1	9	1	1	3	3	21	21	1	1	95	95	1200	1	1	1	1	1	1	1	300	1	2	1	1	1	2	1	1	1500	1	600	1	2	1	84.6	15.9	65.3	24.6	6
40	3	1	1	1	1	25	1	1	1	1	9	1	1	3	9	31	31	1	2	143	143	1600	1	1	1	1	1	1	1	300	2	2	1	1	1	1	1	1	2000	1	600	1	1	2	59.7	23.1	90.4	48.6	8
29	2	1	1	1	1	21	1	1	1	1	9	1	1	3	3	34	34	1	1	111	111	1600	1	1	1	1	1	1	1	300	2	2	1	1	1	2	1	1	2000	1	600	1	3	1	13.2	13.2	44.9	10.9	9
47	4	1	1	1	1	19	1	1	1	1	9	1	1	3	4	90	90	1	1	133	133	1400	1	1	1	1	1	1	1	300	2	1	1	1	1	2	1	1	1750	1	600	1	3	1	46.1	46.1	38.6	38.6	7
47	3	1	1	1	1	30.9	1	1	1	1	9	1	1	3	9	36	36	1	2	108	108	1600	1	1	1	1	1	1	1	300	1	5	1	1	1	1	1	1	2000	1	600	1	2	2	715.1	28.3	642.5	19.3	7
49	4	1	1	1	1	18.8	1	1	1	1	9	1	1	3	4	66	66	1	1	125	125	1600	1	1	1	1	1	1	1	300	2	9	1	1	1	2	1	1	2000	1	600	1	3	1	28	28	40.8	40.8	9
74	1	1	1	1	1	25.8	1	1	1	1	1	1	1	3	3	32	32	1	1	84	84	1400	1	1	1	1	1	1	1	300	2	1	1	2	1	2	2	1	1750	1	600	1	3	1	36.2	19.9	47.8	14.5	8
41	4	1	1	1	1	20	1	1	1	1	9	1	1	3	2	34	34	1	1	113	113	1400	1	1	1	1	1	1	1	300	1	1	1	1	1	2	1	1	1750	1	600	1	3	1	69	69.5	60	60.1	9
46	4	1	1	1	1	23.1	1	1	1	1	9	1	1	3	4	70	70	1	1	126	126	1600	1	1	1	1	1	1	1	300	2	2	1	1	1	2	1	1	2000	1	600	1	1	1	119.5	43.3	176.5	24.9	13
71	1	1	1	1	1	23.1	1	2	1	1	9	1	1	3	9	23	23	1	2	83	83	1600	2	1	1	1	1	2	1	300	2	2	1	1	1	1	1	1	2000	1	600	1	1	2	74	74.2	115	115.3	6
45	4	1	1	1	1	24.4	1	2	1	1	9	1	1	3	9	67	67	1	2	112	112	1600	1	1	1	1	1	1	1	300	2	9	1	1	1	1	1	1	2000	1	600	1	2	2	26.6	26.6	40.6	40.6	11
50	4	1	1	1	1	21.6	1	1	1	1	9	1	1	3	1	33	33	1	2	106	106	1600	1	1	1	1	1	2	1	300	2	9	1	1	1	2	1	1	2000	1	600	1	3	3	23.3	23.3	204	204	6
22	3	1	1	1	1	21.6	1	1	1	1	9	1	1	3	3	31	31	1	1	130	130	1600	1	1	1	1	1	1	1	300	2	1	1	1	1	2	1	1	2000	1	600	1	3	3	50.4	14.3	82.2	10.1	9
38	4	1	1	1	1	18.3	1	1	1	1	9	1	1	3	4	77	77	1	1	132	132	1200	1	1	1	1	1	1	1	250	1	9	1	1	1	2	1	1	1500	1	600	1	3	1	79.4	79.4	34.1	34.1	6
63	4	1	1	1	1	23	1	1	1	1	3	1	1	3	4	70	70	1	2	106	106	1600	1	1	1	1	1	1	1	309	2	2	1	2	1	2	2	1	2000	1	600	1	3	1	91	91.5	49	49.3	11
43	4	1	1	1	1	21.1	1	1	1	1	9	1	1	3	3	77	77	1	2	113	113	1600	1	1	2	1	1	1	1	300	2	2	1	1	1	2	1	1	2000	1	600	1	3	1	82	82	53.1	50.3	8
21	1	1	1	1	1	21.6	1	1	1	1	9	1	1	3	9	20	20	1	2	112	112	1600	1	1	1	1	1	1	1	300	2	1	1	1	1	1	1	1	2000	1	600	1	2	2	43	43.2	87	87.3	6
68	4	1	1	1	1	28.3	1	2	1	1	9	1	1	3	3	32	32	1	2	96	96	1600	1	1	1	1	1	2	1	300	1	2	1	1	1	2	1	1	2000	1	600	1	1	1	61	93.6	94	60.9	7
78	1	1	1	1	1	24.3	1	2	1	1	9	1	1	3	2	37	37	1	1	96	96	1600	1	1	1	1	1	1	1	300	2	2	1	1	1	2	1	1	2000	1	600	1	2	3	69.1	16.7	78.3	13.9	6
76	3	1	1	1	1	28.9	1	2	1	1	9	1	1	3	4	38	38	1	1	84	84	1600	1	1	1	1	1	1	1	300	2	9	2	1	1	2	1	1	2000	1	600	1	1	1	16.2	16.2	36.2	36.2	12
41	1	1	1	1	1	24	1	1	1	1	9	1	1	3	3	23	23	1	2	114	114	1400	1	1	2	1	1	1	1	300	2	2	1	1	1	2	1	1	1750	1	600	1	1	1	37.5	16.4	49.6	14.9	7
35	1	1	1	1	1	21.2	1	1	1	1	9	1	1	3	4	58	58	1	1	132	132	1600	1	1	1	1	1	1	1	300	2	1	1	1	1	2	1	1	2000	1	600	1	1	1	45.7	20.9	48.2	37.7	6
32	4	1	1	1	1	19.6	1	1	1	1	9	1	1	3	2	36	36	1	1	140	140	1600	1	1	1	1	1	1	1	300	2	2	1	1	1	2	1	1	2000	1	600	1	3	1	74	74.3	51	62.4	8
49	1	1	1	1	1	21.6	1	1	1	1	9	1	1	3	3	57	57	1	1	101	101	1600	1	1	2	1	1	1	1	300	2	2	1	1	6	2	1	1	2000	1	600	1	1	1	85	8.8	25	15.5	4
50	3	1	2	1	1	21.3	1	1	1	1	9	1	1	3	2	63	63	1	2	111	111	1600	1	1	1	1	1	1	1	300	1	2	1	1	1	2	1	1	2000	1	600	1	3	6	51	51.4	41	41.1	11
40	3	1	1	1	1	25	1	1	1	1	9	1	1	3	9	19	19	1	2	101	101	1600	1	1	1	1	1	1	1	300	2	9	1	1	1	1	1	1	2000	1	600	1	2	2	20.5	20.5	34.7	34.7	6
81	1	1	1	2	1	24.2	1	1	1	1	9	2	1	3	9	26	26	1	2	86	86	1600	1	1	1	2	1	1	1	300	2	2	1	1	1	1	1	1	2000	1	600	1	1	2	88	87.9	61	61.2	9
47	2	1	1	1	1	20.8	1	1	1	1	9	1	1	3	2	29	29	1	2	116	116	1200	1	1	2	1	1	2	1	250	2	9	1	1	3	2	1	1	1500	1	450	1	3	1	18.2	18.2	35.7	8.1	6
63	1	1	1	1	2	25.5	1	1	1	1	9	1	1	3	2	26	26	1	2	101	101	1600	1	1	2	1	1	1	1	300	1	2	2	1	1	2	1	1	2000	1	600	1	1	1	39.6	18.5	70.2	15.2	6
56	1	1	1	1	1	24.7	2	2	1	1	9	1	1	3	3	31	31	1	1	110	110	1600	1	1	1	1	1	1	1	300	2	5	1	1	1	2	1	1	2000	1	600	1	3	5	126.2	13	126.1	11.2	0
88	1	1	1	1	1	24.5	1	1	1	1	9	1	1	3	3	29	29	1	2	82	82	1600	1	1	1	1	1	1	1	300	1	2	1	1	1	2	1	1	2000	1	600	1	1	1	22.7	22.7	42.8	12.6	8
45	3	1	1	1	1	24.3	1	1	1	1	9	1	1	3	9	17	17	1	2	108	108	1600	1	1	1	1	1	2	1	300	2	2	1	1	1	1	1	1	2000	1	600	1	1	2	73.1	73.1	75	75	6
45	3	1	1	1	1	25	1	1	1	1	9	1	1	3	2	33	33	1	1	111	111	1600	1	1	1	1	1	1	1	300	2	2	1	1	1	2	1	1	2000	1	600	1	3	1	62	62.1	60	60	6
45	2	1	1	1	1	20.8	1	1	1	1	9	1	1	3	3	81	81	1	1	127	127	1600	1	1	1	1	1	1	1	300	1	2	1	1	1	2	1	1	2000	1	600	1	3	1	51.5	51.5	45.2	45.2	9
25	2	1	1	1	1	20.2	1	1	1	1	9	1	1	3	3	13	13	1	2	122	122	1600	2	1	1	1	1	1	1	300	2	2	1	1	1	2	1	1	1500	1	600	1	3	1	212.1	47	112.3	101.9	6
68	3	1	1	1	1	28.7	2	2	1	1	1	1	1	3	3	26	26	1	1	64	73	1600	1	1	1	1	1	2	1	300	2	2	1	2	1	2	2	1	2000	1	600	1	3	1	71.3	19.2	54.7	10.2	6
60	1	1	1	1	1	26.1	1	2	1	1	9	1	1	3	2	25	25	1	1	100	100	1600	2	1	1	1	1	1	1	300	2	1	1	1	1	2	1	1	2000	1	600	1	3	1	41.3	41.3	53.6	53.6	9
44	1	1	1	1	1	20.3	1	1	1	1	9	1	1	3	2	51	51	1	2	111	111	1200	1	1	2	1	1	1	1	250	2	4	1	1	1	2	1	1	1500	1	450	1	1	1	81.1	21	90.4	19.5	8
41	1	1	1	1	1	23	1	1	1	1	9	1	1	3	2	15	15	1	1	116	116	1600	1	1	2	1	1	1	1	300	2	2	1	1	1	2	1	1	2000	1	600	1	1	1	14.2	14.2	57.7	13.4	8
48	3	1	1	1	1	23.7	1	1	1	1	3	1	1	3	2	33	33	1	1	113	113	1600	1	1	1	2	1	1	1	300	2	2	1	2	1	2	2	1	2000	1	600	1	3	1	48.7	48.7	34.6	34.6	8
30	1	1	1	1	1	100	1	1	1	1	9	1	1	3	2	18	18	1	2	50	50	1600	1	1	2	1	1	1	1	300	2	2	1	1	1	2	1	1	2000	1	600	1	1	1	33.8	18.7	23.3	8.4	6
39	9	1	1	1	1	21.8	1	1	1	1	9	1	1	2	9	40	40	1	2	108	108	1600	2	1	1	1	1	1	1	300	2	3	1	1	1	1	1	1	2000	1	600	3	9	2	41	17	60	19	6
76	9	1	2	1	1	23.5	1	2	1	1	9	1	1	2	9	56	56	1	2	73	73	1600	1	1	1	1	1	1	1	300	1	5	1	1	1	2	1	1	2000	1	600	3	3	4	53	52	77	63	6
25	3	1	1	1	1	20.3	1	1	1	1	9	1	1	2	9	15	15	1	2	105	105	1600	1	1	1	1	1	1	1	300	2	9	1	1	1	1	1	1	1500	1	600	2	3	2	30	30	43	43	6
40	2	1	2	1	1	18.9	1	1	1	1	9	1	1	2	9	38	38	1	2	84	84	1600	2	1	1	1	1	1	1	300	2	4	1	1	1	1	1	1	2000	1	600	3	2	2	46	25	85	40	6
22	9	1	1	1	1	24	1	1	1	1	9	1	1	2	9	67	67	1	2	103	103	1600	1	1	2	1	1	1	1	300	2	5	1	1	1	1	1	1	2000	1	600	2	3	2	233	26	184	44	10
84	1	1	1	1	1	23	1	2	1	1	9	1	1	3	2	35	35	1	2	43	43	1600	2	1	1	1	1	1	1	300	1	5	1	1	1	2	1	1	2000	1	600	3	1	3	340.3	12.8	259.6	12.3	7
68	1	1	2	1	1	19.5	1	1	1	1	9	1	1	3	9	44	44	1	2	89	89	1400	1	2	2	1	1	2	1	250	1	2	2	1	1	1	1	1	1500	1	450	2	1	2	140.4	29.5	108.3	68	8
25	1	9	9	9	1	18.9	1	1	1	1	9	1	1	1	4	83	83	1	1	55	55	1200	2	1	1	1	1	1	1	300	2	9	1	1	1	2	1	9	1500	1	600	3	1	1	26.2	26.2	34.8	34.8	6
42	2	9	9	9	1	24	1	1	1	1	9	1	1	1	3	67	67	1	1	46	46	1200	1	1	2	1	1	1	1	300	2	9	1	1	1	2	1	9	2000	1	600	3	1	1	19.6	19.6	24	24	7
54	4	1	2	1	2	23	1	2	1	1	9	2	1	2	3	59	59	1	1	114	114	800	1	1	1	1	1	2	1	300	2	9	1	1	1	2	1	1	1500	1	600	3	3	1	26	26	56	56	8
18	1	1	1	1	1	23.7	1	1	1	1	9	1	1	2	3	34	34	1	2	88	88	1200	1	1	1	1	1	1	1	300	2	9	1	1	1	2	1	1	1500	1	600	2	9	1	266	26	163	25	6
72	4	1	1	1	1	19.1	1	1	1	1	9	1	1	3	3	18	18	1	1	100	100	1500	1	2	2	1	1	1	1	200	2	1	1	1	1	2	1	1	1200	1	400	3	1	1	81	22.7	92	8.9	6
77	1	1	2	1	1	22.1	1	2	1	1	9	1	1	3	1	28	28	1	1	103	103	1200	1	1	2	1	1	1	1	250	2	2	1	1	1	2	1	1	1500	1	600	2	1	3	107	11.8	51.3	5.3	8
91	1	1	1	1	1	22.2	1	2	1	1	9	1	1	3	3	21	21	1	1	86	86	1000	1	1	2	1	1	2	1	250	2	2	1	1	6	2	1	1	1500	1	450	3	1	1	42.2	26.9	16.7	16.7	2
91	1	1	1	1	1	22.3	1	2	1	1	9	1	1	3	3	44	44	1	1	46	46	1800	1	1	2	1	1	1	1	250	1	5	2	1	1	2	1	1	500	1	450	3	1	1	39.7	17.9	83.4	19.7	6
75	1	1	1	1	1	25.3	1	2	1	1	9	1	1	3	2	10	10	1	2	60	60	1600	1	1	2	1	1	1	1	300	1	9	2	1	1	2	1	1	2000	1	600	3	1	1	28.9	28.9	18.9	18.9	6
42	1	1	1	1	1	21.2	1	1	1	1	9	1	1	3	9	63	63	1	2	131	131	1600	1	1	1	1	1	1	1	300	2	2	1	1	1	1	1	1	2000	1	600	2	1	2	73.5	28.2	116.1	24.1	7
73	1	1	1	1	2	31.3	1	2	1	1	9	1	1	3	9	33	33	1	2	103	103	1600	1	1	2	1	1	2	1	300	2	5	1	1	1	2	1	1	2000	1	600	2	1	4	2746	28.1	2464.3	20.5	12
76	1	1	1	1	1	21.3	1	2	1	1	9	2	1	3	3	69	69	1	1	64	64	1200	1	1	2	1	1	2	1	300	1	5	1	1	1	2	1	1	1500	1	600	2	1	1	159.2	17.1	44.8	6.2	11
70	1	1	1	1	1	22.4	1	2	1	1	1	1	1	3	4	65	65	1	1	78	78	1600	1	1	1	1	1	1	1	300	1	2	1	2	1	2	2	1	2000	1	600	2	2	1	92	26.6	3.8	3.8	10
32	9	1	1	1	1	21.3	1	1	1	1	9	1	2	2	9	18	18	1	2	125	125	1600	1	2	1	1	1	1	1	300	2	9	1	1	1	1	1	1	2000	1	600	1	3	2	20	20	31	31	6
17	9	1	1	1	1	20.2	1	1	1	1	9	1	2	2	9	24	24	1	2	126	126	1200	1	1	1	1	1	1	1	300	1	9	1	1	2	2	1	1	1500	1	600	1	9	4	20	20	16	16	3
69	4	1	1	1	1	17.4	1	1	1	1	2	2	1	2	2	71	71	1	1	103	103	1200	1	2	1	1	1	1	1	300	2	9	1	2	3	2	2	1	1500	1	450	3	3	1	15	15	11	11	3
48	4	1	1	1	1	10.8	1	1	1	1	9	1	1	3	4	6	6	1	1	107	107	800	1	1	1	1	1	1	1	200	2	9	2	1	3	2	1	1	1000	1	300	1	9	1	11.5	11.5	6.7	6.7	0
46	4	1	1	1	1	15.7	1	1	1	1	2	1	1	3	3	60	60	1	1	157	157	1200	1	1	1	1	1	1	1	250	2	9	1	2	3	2	3	1	1500	2	450	1	2	1	19	19	12.1	12.1	1
22	3	1	1	1	1	19.2	1	1	1	1	9	1	2	3	9	14	14	1	2	139	139	1600	1	1	1	1	1	1	1	300	2	9	1	1	1	1	1	1	2000	1	600	1	3	2	14.5	14.5	14.4	14.4	6
70	1	1	2	1	1	23.5	1	2	2	1	9	1	1	3	1	18	18	1	1	98	98	1600	1	1	1	1	1	1	1	300	2	2	1	1	1	2	1	1	2000	1	600	1	3	1	13.1	13.1	6.5	6.5	8
47	3	1	1	1	1	13.6	1	1	1	1	2	1	1	3	3	8	8	1	1	127	127	1000	1	1	1	1	1	1	1	200	2	9	1	2	2	2	2	1	1250	1	450	1	3	1	24.5	24.5	9.7	9.7	0
28	2	1	1	1	1	17.7	1	1	1	2	9	1	1	3	9	7	7	1	2	127	127	1200	1	1	2	1	1	1	1	250	1	9	1	1	2	1	1	1	1500	1	450	1	3	2	12.7	12.7	15.5	15.5	0
58	4	1	1	1	1	21.8	1	1	1	1	2	2	1	2	4	94	94	1	1	105	105	1600	1	1	1	1	1	2	1	300	3	9	1	2	2	2	3	1	2000	2	0	1	3	1	23	23	14	14	2
46	3	1	1	1	1	17.2	1	1	1	1	9	2	1	3	4	50	50	1	1	142	142	1000	1	1	1	1	1	1	1	250	2	9	1	1	1	2	1	1	1250	1	450	1	3	1	12.2	12.2	6	6	12
19	1	9	9	9	1	12.1	1	1	1	1	9	1	1	1	9	68	68	1	2	109	109	800	2	1	1	1	1	1	1	300	2	9	1	1	1	1	1	9	1000	1	450	1	1	2	11.2	11.2	13.9	13.9	6
84	1	1	1	1	1	20.4	1	2	1	1	9	1	1	2	4	73	73	1	1	79	79	1200	1	1	2	1	2	1	1	250	1	9	2	1	1	2	1	1	1500	1	450	1	1	1	17	17	8	8	6
38	9	2	1	1	1	20.6	1	1	1	1	2	1	1	2	3	43	43	1	1	108	108	1600	1	1	1	1	1	2	1	0	2	9	1	2	1	2	3	2	2000	2	600	1	3	1	20	20	11	11	6
43	9	1	1	1	1	20.7	1	1	1	1	2	1	2	2	3	32	32	1	1	89	89	800	1	2	2	1	1	1	1	300	2	9	1	2	1	2	2	1	1250	1	600	1	1	1	13	13	10	10	6
35	9	1	1	1	1	17.3	1	1	1	1	9	1	2	2	4	29	29	1	1	111	111	800	1	1	2	1	1	1	1	250	2	9	1	1	1	2	1	1	1500	1	450	1	1	1	17	17	20	20	8
42	2	1	1	1	1	12.5	1	1	1	1	9	1	1	2	3	44	44	1	1	90	90	800	1	1	2	1	1	1	1	150	1	9	1	1	1	2	1	1	1000	1	300	1	3	1	29	29	16	16	6
89	1	1	2	1	1	15.8	1	1	1	1	9	1	1	2	2	57	57	1	2	76	76	800	1	1	2	1	1	1	1	200	1	9	2	1	3	2	1	1	1000	1	450	3	1	1	41	41	33	33	3
44	2	1	1	1	1	14.3	1	1	1	1	9	1	1	2	4	40	40	1	1	89	89	800	1	1	2	1	1	1	1	200	2	9	1	1	1	2	1	1	1000	1	300	1	9	1	19	19	20	20	7
57	2	1	1	1	1	15.1	1	1	1	1	9	1	1	2	1	29	29	1	1	100	100	400	1	1	1	1	1	1	1	150	2	9	1	1	1	2	1	1	500	1	300	1	2	3	24	24	22	22	6
69	4	2	1	1	1	26	1	1	1	1	2	1	2	2	3	32	32	1	1	103	103	1600	1	2	1	1	1	1	1	300	2	9	1	2	3	2	3	1	2000	2	600	1	3	1	21	21	8	8	8
48	2	1	1	1	1	14.2	1	1	1	1	9	2	1	2	4	44	44	1	1	112	112	800	1	1	1	1	1	1	1	250	2	9	1	1	1	2	1	1	1000	1	450	1	3	6	14	14	6	6	12
41	3	1	2	1	1	22.2	1	2	2	1	9	1	2	2	2	36	36	1	1	118	118	1200	1	1	1	1	1	1	1	300	2	9	1	1	1	2	1	1	1500	1	600	1	9	3	16	16	31	31	9
35	1	1	1	1	1	17.5	1	1	1	1	9	1	1	2	2	30	30	1	1	111	111	1600	1	1	2	1	1	1	1	300	2	9	1	1	1	2	1	1	2000	1	600	1	3	1	28	28	30	30	6
50	1	1	1	1	1	20.8	1	1	2	1	9	1	1	2	4	29	29	1	2	65	65	1600	1	1	2	1	1	1	1	300	1	9	1	1	1	2	1	1	2000	1	600	1	3	1	25	25	20	20	6
55	2	1	1	1	1	17.2	1	1	1	1	2	1	1	2	4	44	44	1	1	114	114	1600	1	2	1	1	1	1	1	300	1	9	1	2	3	2	3	1	2000	2	600	1	3	1	30	30	13	13	4
32	9	1	1	1	1	24.7	1	1	2	1	9	2	2	2	3	27	27	1	1	125	125	1200	2	1	1	1	1	1	1	300	1	9	1	1	1	2	1	1	1500	1	600	1	1	1	25	25	12	12	10
26	1	1	1	1	1	14	1	1	1	1	9	1	1	2	2	52	52	1	2	118	118	800	1	1	2	1	1	1	1	200	1	9	1	1	1	2	1	1	1000	1	300	1	1	3	19	19	12	12	6
66	1	1	1	1	2	25.1	1	2	1	1	9	1	2	2	3	84	84	1	1	99	99	1600	1	1	1	1	1	1	1	300	1	9	1	1	2	2	1	1	2000	1	600	3	1	1	34	34	20	20	10
61	4	1	1	1	1	10.8	1	1	1	1	9	1	1	2	4	13	13	1	1	129	129	800	1	1	1	1	1	1	1	150	3	9	2	1	3	2	1	1	1000	1	300	1	3	1	19	19	11	11	0
45	4	2	1	1	1	16.5	2	1	1	1	9	1	1	2	3	67	67	1	1	108	108	1200	1	1	1	1	1	2	1	300	1	9	2	1	1	2	1	1	1000	1	450	3	3	1	19	19	24	24	6
43	3	1	1	1	1	25	1	1	2	1	9	1	1	2	3	35	35	1	1	116	116	1200	1	1	1	1	1	1	1	300	2	9	1	1	1	2	1	1	1500	1	600	1	9	3	36	36	29	29	7
77	1	2	1	1	1	14.3	1	2	1	1	9	1	1	2	3	72	72	1	1	70	70	800	1	1	2	1	1	1	1	300	1	9	2	1	1	2	1	1	1000	1	300	3	1	1	22	22	19	19	6
71	9	1	1	1	1	21.8	1	2	1	1	9	1	1	2	3	34	34	1	2	68	68	1600	1	2	1	1	2	2	1	300	1	9	1	1	1	2	1	1	2000	1	600	1	9	3	29	29	25	25	6
35	2	1	1	1	1	20.1	1	1	1	1	9	1	2	3	9	19	19	1	2	113	113	2000	1	2	1	1	1	1	1	300	2	9	1	1	1	2	1	1	1600	1	600	1	3	3	24	24	27	27	12
51	3	1	1	1	1	15.8	1	1	1	1	9	1	1	3	4	189	189	1	1	115	115	1400	1	1	1	1	1	1	1	300	1	9	1	1	1	2	1	1	1750	1	600	1	3	1	28.5	28.5	10.7	10.7	12
37	4	1	1	1	1	16	1	1	1	1	9	1	1	3	4	65	65	1	1	156	156	1400	1	1	1	1	1	1	1	300	2	9	1	1	1	2	1	1	1750	1	600	1	3	1	17.6	17.6	28.8	28.8	6
34	1	1	1	2	1	18.2	1	1	1	1	9	1	2	3	1	18	18	1	2	121	121	1200	2	1	1	1	1	1	1	300	1	9	1	1	1	2	1	1	1500	1	600	1	2	6	17.2	17.2	30.7	30.7	12
63	3	1	1	1	1	26.4	1	1	1	1	9	1	2	3	9	14	14	1	2	76	76	1600	1	1	1	1	1	2	1	300	1	9	1	1	1	1	1	1	2000	1	600	1	1	2	22.9	22.9	26.6	26.6	6
75	2	1	1	1	1	15.1	1	1	1	1	9	1	1	3	4	77	77	1	1	100	100	1000	1	1	1	1	1	1	1	200	2	9	1	1	1	2	1	1	1250	1	450	1	2	5	12.4	12.4	9.6	9.6	9
49	1	1	1	1	1	15.6	1	1	1	1	1	1	1	3	4	62	62	1	1	116	116	1000	1	1	2	1	1	2	1	200	2	9	1	2	1	2	2	1	1250	1	450	1	3	1	23.8	23.8	31.9	31.9	8
45	1	1	1	1	1	17.3	1	2	1	2	9	1	1	3	3	63	63	1	1	125	125	1200	1	1	2	1	1	1	1	250	1	9	1	1	1	2	1	1	1250	1	450	1	3	1	16.4	16.4	8.6	8.6	6
32	3	1	1	1	1	20.3	1	1	1	1	1	1	2	3	1	15	15	1	1	132	132	1200	1	1	1	1	1	1	1	250	2	9	1	2	1	2	2	1	1500	1	450	1	3	3	15.7	15.7	9.9	9.9	9
52	3	1	1	1	1	18.7	1	1	1	1	1	1	1	3	1	67	67	1	1	118	118	1400	2	1	1	1	1	1	1	300	1	9	1	2	1	2	3	1	1500	2	450	1	3	1	34.7	34.7	27.9	27.9	8
66	1	1	1	1	1	17.3	1	1	1	1	9	1	1	3	3	6	6	1	1	105	105	1200	1	1	1	1	1	1	1	200	2	9	1	1	3	2	1	1	1250	1	450	1	1	1	37.8	37.8	29.9	29.9	4
27	1	1	1	1	1	15.4	1	1	1	1	9	1	1	3	4	28	28	1	1	138	138	1200	1	1	2	1	1	1	1	200	2	9	1	1	3	2	1	1	1500	1	450	1	3	1	16.4	16.4	14.2	14.2	6
77	1	1	1	1	1	16.6	1	2	1	1	1	1	1	3	3	34	34	1	2	96	96	1600	1	1	2	1	1	2	1	250	2	9	1	2	1	2	2	1	2000	1	450	1	1	1	18.9	18.9	10.7	10.7	12
19	1	1	1	1	1	16.7	1	1	1	1	9	1	1	3	3	11	11	1	2	140	140	1200	1	1	1	1	1	1	1	250	2	9	1	1	1	2	1	1	1500	1	450	1	1	1	11.6	11.6	14.4	14.4	6
24	4	1	1	1	1	16.2	1	2	1	1	9	1	1	3	4	90	90	1	1	160	160	1200	1	1	1	1	1	1	1	250	2	9	1	1	1	2	1	1	1500	1	600	1	3	1	18	18	10.7	10.7	6
43	1	1	1	1	1	17.7	1	1	1	1	9	1	1	3	2	14	14	1	1	108	108	1600	1	2	2	1	1	2	1	300	1	9	1	1	1	2	1	1	2000	1	600	1	3	1	9.6	9.6	11.5	11.5	9
45	1	1	1	1	1	16.3	1	1	1	1	9	1	1	3	4	63	63	1	1	133	133	1200	1	1	1	1	1	1	1	250	1	9	1	1	1	2	1	1	1350	1	450	1	3	1	15.5	15.5	13.6	13.6	7
27	4	1	1	1	1	14.9	1	1	1	1	9	1	1	3	3	73	73	1	1	181	181	1000	1	1	1	1	1	1	1	250	2	2	2	1	4	2	1	1	1250	1	450	1	1	1	44	43.9	14.5	14.5	8
48	4	1	1	1	1	22	1	1	1	1	2	1	1	3	2	41	41	1	1	111	111	1600	1	1	1	1	1	1	1	300	2	9	1	2	2	2	3	1	2000	2	600	1	3	1	18.5	18.5	10.7	10.7	6
65	3	1	1	1	1	17	1	1	1	1	1	1	1	3	4	92	92	1	2	109	109	1000	1	1	1	1	1	1	1	250	2	9	1	2	1	2	3	1	1500	2	450	1	2	1	14.3	14.3	8.8	8.8	8
49	4	1	1	1	1	19.7	1	1	1	1	2	1	1	3	2	28	28	1	1	117	117	1200	1	1	1	1	1	1	1	250	2	9	1	2	2	2	3	1	1500	2	450	1	3	1	22.8	22.8	17.4	17.4	7
64	1	1	1	1	1	15.2	1	1	1	1	1	2	1	3	3	18	18	1	1	105	105	1200	1	1	2	1	1	2	1	250	1	9	1	2	1	2	2	1	1500	1	450	1	1	1	25.1	25.1	14.9	14.9	12
70	4	1	1	1	1	15.2	1	1	1	1	9	1	1	3	3	8	8	1	1	89	89	1200	1	1	1	1	1	2	1	250	2	9	1	1	3	2	1	1	1500	1	450	1	3	1	9	9	6	6	0
68	3	1	2	1	1	16.5	1	2	1	1	3	1	1	3	4	5	5	1	1	92	92	1000	1	1	1	1	1	1	1	200	1	9	2	2	3	2	2	1	1250	1	450	1	3	1	13.7	13.7	8.2	8.2	0
84	1	1	1	1	1	14.7	1	2	1	1	9	1	1	3	3	13	13	1	1	86	86	1200	1	1	2	1	1	1	1	200	2	9	1	1	1	2	1	1	1500	1	450	1	1	1	37.5	17.4	7.2	7.2	7
49	4	1	1	1	1	16.7	1	1	1	1	9	1	1	3	2	86	86	1	1	131	131	1400	1	1	1	1	1	1	1	300	2	9	1	1	1	2	1	1	1750	1	600	1	3	6	30.7	30.7	10.8	10.8	6
63	3	1	1	1	1	17.6	1	1	1	1	9	1	1	3	4	63	63	1	1	98	98	1200	1	1	1	1	1	1	1	250	2	9	1	1	1	2	1	1	1250	1	450	1	3	1	26.2	26.2	23.9	23.9	8
78	1	1	1	1	1	16.9	1	1	1	1	9	1	1	3	2	17	17	1	2	81	81	1500	1	1	2	1	1	2	1	200	2	9	2	1	1	2	1	1	1200	1	450	1	1	1	31.4	31.4	25.5	25.5	7
80	1	1	1	1	1	17.5	1	2	1	1	9	2	1	3	9	9	9	1	2	91	91	1000	1	1	1	1	1	1	1	250	2	9	1	1	3	1	1	1	1250	1	450	1	3	2	17.2	17.2	9.4	9.4	4
44	2	1	1	1	1	17.2	1	1	1	1	2	2	1	3	4	66	66	1	1	117	117	1200	1	1	1	1	1	1	1	250	1	9	1	2	1	2	2	1	1500	1	450	1	3	1	18.6	18.6	19.7	19.7	9
51	4	1	1	1	1	19.9	1	1	1	1	1	1	1	3	1	34	34	1	2	108	108	1400	1	1	1	1	1	1	1	300	2	9	1	2	1	2	3	1	1750	2	600	1	3	1	26.5	26.5	12.3	12.3	10
42	4	1	1	1	1	17	1	1	1	1	9	1	1	3	4	64	64	1	1	123	123	1600	1	1	1	1	1	1	1	300	2	9	1	1	1	2	1	1	2000	1	600	1	3	3	19.9	19.9	17.8	17.8	9
45	2	1	1	1	1	16.5	1	2	1	1	1	1	1	3	2	66	66	1	1	120	120	1200	1	1	2	1	1	1	1	250	2	9	1	2	1	2	2	1	1250	1	450	3	1	1	19.2	19.2	10	10	11
31	4	1	1	1	1	21.5	1	1	1	1	9	1	2	3	2	67	67	1	1	128	128	1600	1	2	1	1	1	1	1	300	2	1	1	1	1	2	1	1	2000	1	600	1	3	6	41.9	41.9	4	4	6
19	1	1	1	1	1	23.1	1	1	1	1	9	1	2	3	9	7	7	1	2	131	131	1200	1	1	1	1	1	1	1	300	2	9	1	1	1	1	1	1	1750	1	600	3	1	2	14.2	14.2	17	17	6
29	2	9	9	9	1	16.8	1	1	1	1	9	1	1	1	3	79	79	1	2	74	74	800	1	1	1	1	1	1	1	300	1	9	1	1	1	2	1	9	1500	1	600	2	1	1	24.2	24.2	31	31	6
49	4	9	9	9	1	16.1	1	2	1	1	9	2	1	1	2	160	160	1	1	71	71	800	1	2	1	1	1	1	1	300	2	9	1	1	1	2	1	9	1500	1	600	3	3	1	7.1	7.1	11.8	11.8	6
52	1	1	1	1	1	16.9	1	1	1	1	9	1	1	2	4	62	62	1	1	103	103	800	1	1	2	1	1	1	1	250	2	9	1	1	1	2	1	1	1000	1	450	2	3	1	14	14	5	5	8
24	1	1	1	1	1	17.3	1	1	1	1	9	1	1	3	1	19	19	1	2	130	130	1200	1	1	2	1	1	1	1	250	2	9	1	1	1	2	1	1	1500	1	450	3	3	1	18.3	18.3	11.5	11.5	6
57	3	1	1	1	1	17.6	1	1	1	1	9	1	1	3	2	58	58	1	1	141	141	1200	1	1	1	1	1	1	1	200	2	9	1	1	1	2	1	1	1250	1	450	3	3	1	11.5	11.5	13.6	13.6	7
61	4	1	2	1	1	16.4	1	1	1	1	9	1	2	3	4	89	89	1	1	110	110	1000	1	1	1	1	1	1	1	200	1	5	2	1	1	2	1	1	1250	1	450	3	1	1	53	32.5	24.1	11.6	8
20	1	1	1	1	1	17.3	1	1	1	1	9	1	1	3	2	32	32	1	2	133	133	1200	1	1	2	1	1	1	1	250	2	9	1	1	1	2	1	1	1500	1	450	2	1	1	16.8	16.8	9	9	6
62	4	1	1	1	1	15.6	1	1	1	1	9	1	1	3	3	74	74	1	1	109	109	1000	1	1	1	1	1	2	1	200	2	9	2	1	1	2	1	1	1250	1	450	3	3	1	21.7	21.7	8.5	8.5	8
65	3	1	1	1	1	17.3	1	1	1	1	9	2	1	3	3	39	39	1	2	104	104	1400	1	1	1	1	1	1	1	300	2	9	1	1	1	2	1	1	1500	1	450	3	3	1	11	11	7.8	7.8	9
82	9	1	1	1	1	21.8	1	1	1	1	9	1	2	2	9	65	65	1	2	51	51	1600	1	2	1	1	1	2	1	300	1	9	1	1	1	1	1	1	2000	1	600	1	9	2	13	13	9	9	6
61	9	1	2	1	1	12.6	2	2	1	1	2	1	1	2	9	2	2	1	2	92	92	400	2	1	1	1	1	1	1	150	1	9	1	2	3	1	3	1	0	2	0	1	9	2	303	303	344	344	0
57	4	1	1	1	1	17.3	1	1	2	1	9	2	1	2	1	28	28	1	2	105	105	1200	1	1	1	1	1	1	1	300	1	5	2	1	3	2	1	1	1000	1	600	1	3	3	282	148	128	66	0
80	1	1	1	1	1	24.2	1	2	1	2	9	1	1	3	3	10	10	1	1	43	46	1000	1	1	2	1	1	1	1	300	2	2	2	1	3	2	1	1	2000	1	600	1	1	1	19.5	19.5	16.3	16.3	0
56	4	1	1	1	1	18	1	2	1	1	1	1	1	3	3	29	29	1	1	128	128	1400	2	1	1	1	1	1	1	300	2	2	1	2	3	2	2	1	1500	1	600	1	1	1	167	167.4	164	130.8	0
22	3	1	1	1	1	23.5	1	1	1	1	9	1	2	3	9	12	12	1	2	113	113	1600	1	1	1	1	1	1	1	300	2	2	1	1	1	1	1	1	2000	1	600	1	9	2	38.5	10.5	41.7	10.7	6
88	1	1	1	1	1	18	1	2	1	1	9	1	1	3	3	23	23	1	1	47	47	800	1	1	1	1	1	1	1	200	1	2	1	1	3	2	1	1	1250	1	450	1	3	1	14.4	14.4	4.5	4.5	0
79	3	9	9	9	1	17.8	1	2	1	1	1	2	1	1	9	62	62	1	1	43	43	800	2	2	2	1	1	1	1	300	1	9	1	2	1	2	2	9	1000	1	600	1	3	1	9.2	9.2	17.9	17.9	6
84	2	9	9	9	1	16.5	1	2	1	1	9	1	1	1	4	69	69	1	1	32	32	800	2	2	2	1	1	1	1	300	2	9	1	1	1	2	1	9	1500	1	600	1	1	1	8.5	8.5	13.6	13.6	6
21	9	1	1	1	1	21.1	1	1	1	1	2	1	1	2	1	19	19	1	2	136	136	1200	1	2	2	1	1	2	1	300	1	3	1	2	1	2	3	1	1500	2	450	1	1	6	44	44	53	24	12
77	9	1	1	1	1	22.5	1	2	1	1	9	2	1	2	2	27	27	1	2	83	83	1600	1	2	1	1	2	1	1	300	1	4	1	1	1	1	1	1	2000	1	600	1	1	2	80	24	122	13	6
55	1	2	2	1	1	18.7	1	1	2	1	9	1	1	2	2	185	185	1	1	114	114	1200	1	2	1	1	1	2	1	200	1	9	1	1	1	2	1	1	1500	1	450	1	3	1	61	57	16	16	6
82	9	2	1	1	1	21.8	1	2	1	1	9	1	1	2	9	62	62	1	2	70	70	1200	2	1	1	1	2	2	1	300	2	3	1	1	1	2	1	2	1000	1	450	1	1	1	58	27	53	14	6
51	9	1	1	1	1	24.8	1	1	1	1	9	2	2	2	3	46	46	1	1	87	87	1600	1	2	1	1	1	1	1	300	1	5	1	1	1	2	1	1	2000	1	600	1	2	1	97	29	178	25	6
63	9	2	2	1	1	16.6	1	1	1	1	9	1	1	2	2	52	52	1	1	102	102	800	1	1	2	1	2	1	1	300	2	9	2	1	1	2	1	1	1500	1	450	1	1	1	37	37	49	49	6
50	2	1	1	1	1	17.7	2	1	1	1	1	2	1	2	3	78	78	1	1	50	50	1200	1	1	1	1	1	1	1	300	2	3	1	2	3	2	2	2	1500	1	600	1	3	1	48	48	59	59	8
35	1	1	1	1	1	20.5	1	1	1	1	1	1	1	2	2	29	29	1	2	94	94	1600	1	1	2	1	1	1	1	300	1	4	1	2	1	2	3	1	2000	2	600	1	1	1	109	24	219	23	6
57	1	1	1	1	1	19.2	1	1	1	2	9	1	1	2	4	42	42	1	1	75	75	1600	1	1	1	1	1	1	1	300	1	4	1	1	1	2	1	1	2000	1	600	1	2	1	250	23	173	19	7
59	3	1	1	1	1	20.9	1	1	2	1	1	2	1	2	2	24	24	1	1	104	104	1600	2	1	1	1	1	1	1	300	2	3	1	2	1	2	3	1	2000	2	600	1	2	1	83	65	70	32	8
44	4	1	1	1	1	14.2	1	1	1	1	9	1	1	2	4	65	65	1	1	145	145	400	1	1	1	1	1	1	1	150	2	9	1	1	1	2	1	1	500	1	300	1	3	1	41	41	71	71	8
58	2	1	1	1	1	25.2	2	2	1	2	2	1	1	2	1	29	29	1	2	34	39	1600	1	1	1	1	1	1	1	300	1	3	1	2	1	2	2	1	1500	1	600	1	2	1	20	20	24	24	6
58	4	2	2	1	1	16.5	1	1	1	1	2	2	1	2	3	48	48	1	1	105	105	1200	1	1	1	1	1	1	1	300	2	3	1	2	2	2	2	1	1500	1	600	1	3	1	106	42	23	23	3
43	9	1	1	1	1	17	1	1	1	1	9	1	1	2	4	29	29	1	1	110	110	1200	1	2	2	1	1	1	1	250	2	3	1	1	1	2	1	1	1500	1	450	1	3	1	79	79	98	98	8
71	3	1	1	1	1	17.9	1	1	1	1	2	2	1	2	3	75	75	1	1	86	86	1200	2	1	1	1	1	1	1	300	1	5	1	2	1	2	2	1	1000	1	450	3	2	6	221	30	90	51	12
50	4	1	1	1	1	14.3	1	1	2	1	2	1	1	2	3	75	75	1	1	127	127	800	1	1	1	1	1	1	1	200	2	3	1	2	1	2	2	1	1000	1	450	1	3	1	64	64	38	38	8
62	4	2	2	1	1	16.9	1	2	1	1	9	2	1	2	3	39	39	1	1	108	108	1200	1	1	1	1	1	2	1	300	2	9	1	1	1	2	1	1	1500	1	600	1	3	1	65	65	42	42	6
59	1	1	1	1	1	17.5	1	2	1	1	9	1	1	3	9	3	3	1	2	59	59	1200	2	2	1	1	1	2	1	250	2	2	1	1	3	2	1	1	1250	1	450	1	3	1	121	121	26	26	0
58	4	1	1	1	1	17.3	1	1	1	1	2	1	1	3	9	94	94	1	2	104	104	1200	1	1	1	1	1	1	1	250	2	9	1	2	1	1	2	1	1500	1	450	1	3	2	39.5	39.5	41	41	8
52	4	1	1	1	1	17.5	1	1	2	1	9	1	1	3	3	32	32	1	1	123	123	1200	1	1	1	1	1	1	1	250	1	2	1	1	1	2	1	1	1500	1	450	1	3	1	87.1	87.1	94.5	94.5	6
66	2	1	1	1	1	19	1	2	1	1	9	1	2	3	2	18	18	1	2	96	96	1600	1	1	1	1	1	1	1	300	1	1	2	1	1	1	1	1	1750	1	600	1	3	2	60.1	18	42.5	8.7	6
40	4	1	1	1	1	21.6	1	1	2	1	9	1	1	3	4	47	47	1	1	126	126	1600	2	1	1	1	1	1	1	300	2	4	2	1	1	2	1	1	2000	1	600	1	3	6	80	46.3	81	81.3	7
64	4	1	1	1	1	25.7	1	2	2	1	9	2	1	3	2	21	21	1	1	90	90	1609	2	1	1	1	1	1	1	300	2	9	1	1	1	2	1	1	2000	1	600	1	3	1	22.5	22.5	41	41	7
24	1	1	1	1	1	17.9	1	1	1	1	9	1	1	3	2	34	34	1	1	120	120	1200	1	1	2	1	1	1	1	250	2	2	1	1	1	2	1	1	1500	1	450	1	1	3	55.7	37	16.8	16.8	6
49	2	1	1	1	1	13.8	1	1	1	1	3	1	1	3	4	90	90	1	1	118	118	1000	1	1	1	1	1	1	1	250	2	2	1	2	1	2	2	1	1250	1	450	1	9	1	162.3	23.2	171.1	20.2	12
28	1	1	1	1	1	16.9	1	1	1	1	9	1	1	3	4	46	46	1	2	125	125	1500	1	1	2	1	1	1	1	250	2	1	1	1	1	2	1	1	1200	1	450	1	3	1	44.8	44.8	20	20	7
65	2	1	1	1	1	17.1	1	1	1	1	2	1	1	3	2	33	33	1	1	92	92	1000	1	1	2	1	1	1	1	200	2	2	1	2	1	2	3	1	1250	2	450	1	3	1	50.2	23.7	48	18.4	7
42	2	1	1	1	1	16.7	1	1	1	1	9	1	1	3	3	65	65	1	2	128	128	1500	1	1	1	1	1	1	1	250	2	5	1	1	1	2	1	1	1200	1	450	1	1	3	94.4	94.4	71.9	71.9	6
40	4	1	1	1	1	14.7	1	1	2	1	9	1	1	3	4	61	61	1	1	198	198	1000	2	1	1	1	1	2	1	200	2	5	1	1	3	2	1	1	1250	1	450	2	3	1	184	65.6	64.2	21.5	2
47	4	1	1	1	1	12.7	1	1	2	1	9	1	1	3	3	35	35	1	1	120	120	800	1	1	2	1	1	1	1	200	2	9	1	1	3	2	1	1	0	1	300	2	3	1	108	20.8	55.8	3.2	1
87	1	1	1	1	1	17.3	1	1	1	1	9	1	1	3	2	85	85	1	1	85	85	1000	1	1	1	1	1	1	1	250	1	3	1	1	3	2	1	1	1250	1	450	2	1	1	61.1	44.1	73.4	75.4	3
50	4	1	1	1	1	14	1	1	1	1	9	1	1	3	3	16	16	1	1	149	149	1000	1	1	1	1	1	1	1	200	2	9	1	1	3	2	1	1	1250	1	450	2	3	1	51.1	18.7	36.6	3.8	0
61	1	1	1	1	1	22.9	1	1	2	1	1	1	1	3	9	43	43	1	2	101	101	1600	2	1	1	1	1	2	1	300	2	4	1	2	1	1	3	1	2000	2	600	2	2	2	339	57.8	57.8	24.5	7
38	1	1	1	1	1	17.4	1	1	1	1	9	1	1	3	3	80	80	1	1	122	122	1200	1	1	2	1	1	1	1	250	1	2	2	1	1	2	1	1	1500	1	450	3	3	1	55.9	43.3	27.8	27.8	9
31	2	9	9	9	1	22.5	1	2	1	1	9	1	2	1	4	187	187	1	1	81	81	1200	1	2	1	1	1	2	1	300	1	5	1	1	1	2	1	9	2000	1	600	3	1	1	60	16	80.2	25.6	12
42	9	2	1	1	1	21.2	1	1	1	1	9	1	2	2	4	31	31	1	2	90	90	1600	1	1	2	1	1	2	1	300	2	9	1	1	1	2	1	1	2000	1	600	3	3	1	24	24	59	41	6
66	4	1	1	1	1	13.6	1	1	1	1	9	1	1	3	2	77	77	1	1	96	96	1000	1	1	2	1	1	2	1	200	2	5	1	1	1	2	1	1	1250	1	300	3	1	3	61.7	61.7	47.9	32.5	8
38	1	1	1	1	1	17.3	1	1	1	1	9	1	1	3	3	21	21	1	1	123	123	1200	1	1	2	1	1	1	1	250	1	1	1	1	1	2	1	1	1500	1	450	3	3	1	28	28	52.5	52.5	6
61	4	1	1	1	1	22.7	1	1	2	1	9	1	1	3	3	45	45	1	1	124	124	1400	1	1	1	1	1	1	1	300	1	9	1	1	1	2	1	1	1500	1	450	2	3	1	62.4	62.4	16.4	16.4	6
67	4	1	1	1	1	17.6	1	2	1	1	9	1	1	3	2	62	62	1	1	100	100	1200	1	1	1	1	1	1	1	250	2	5	2	1	3	2	1	1	1500	1	450	3	2	1	47.1	24.3	58	11.5	6
43	1	1	1	1	1	17.8	1	1	1	1	9	1	1	3	3	49	49	1	2	111	111	2000	2	1	2	1	1	1	1	200	2	2	1	1	1	2	1	1	1250	1	450	2	1	1	104.6	22.8	84.8	14	11
82	1	1	1	1	1	12.9	1	2	1	1	9	1	1	3	4	28	28	1	1	87	87	1200	1	1	2	1	1	1	1	200	2	5	2	1	1	2	1	1	1500	1	450	3	1	1	536	20.1	294.2	26.6	7
25	2	1	1	1	1	16.4	1	1	1	1	2	1	1	3	4	65	65	1	1	120	120	1000	1	1	2	1	1	1	1	200	1	2	1	2	1	2	3	1	1250	2	300	3	3	1	43	45.4	50	42.7	9
52	4	1	1	1	1	15.9	1	1	1	1	9	1	1	3	2	73	73	1	1	101	101	1600	2	1	1	1	1	1	1	300	1	5	1	1	1	2	1	1	2000	1	600	3	3	1	133	17.6	245.9	5.8	9
66	1	1	1	1	1	100	1	2	1	2	9	1	1	3	1	50	50	1	2	28	39	1600	1	1	2	1	1	2	1	300	2	6	1	1	2	2	1	1	2000	1	600	2	1	1	108.4	30.9	52.3	17.2	2
47	4	1	1	1	1	18.6	1	1	1	1	2	1	1	3	3	180	180	1	1	138	138	1200	1	1	1	1	1	1	1	250	3	4	1	2	2	2	3	1	1500	2	450	2	3	1	541.2	161.1	183.3	87.8	6
25	1	1	1	1	1	15.6	1	1	1	1	9	1	1	3	3	81	81	1	2	151	151	800	1	1	2	1	1	1	1	200	2	6	2	1	1	2	1	1	1000	1	300	2	1	1	76.39	17.9	83.4	16.9	7
40	3	1	1	1	1	15.9	1	1	1	1	9	1	1	3	4	90	90	1	1	131	131	1200	1	1	1	1	1	1	1	250	2	2	1	1	1	2	1	1	1250	1	450	2	2	1	68.9	39.3	16.5	16.5	11
46	4	9	9	9	1	18.7	1	2	1	1	9	2	1	1	3	84	84	1	1	87	87	800	2	1	2	1	1	1	1	300	2	9	1	1	2	2	1	9	1500	1	600	1	3	1	21.8	21.8	36.1	36.1	2
50	4	1	2	1	1	23.5	1	1	1	1	2	1	1	2	2	3	3	1	2	127	127	1600	2	1	1	1	1	2	1	300	1	9	1	2	3	2	2	1	2000	1	600	1	3	1	24	24	21	21	1
55	9	1	1	1	1	23.2	1	1	1	1	9	1	1	2	3	33	33	1	1	57	57	1600	2	1	1	1	1	1	1	300	1	5	1	1	1	2	1	1	2000	1	600	1	9	1	191	191	154	154	12
44	9	9	9	9	1	21.3	1	2	1	1	9	2	1	1	4	97	97	1	1	61	123	1200	1	2	1	1	1	2	1	300	2	6	1	1	1	2	1	9	1500	1	600	1	1	3	73.3	73.3	33.5	33.5	7
30	9	1	2	1	1	12.9	1	1	1	1	9	1	2	2	9	9	9	1	2	135	135	1200	2	1	1	1	1	1	2	200	2	9	1	1	2	1	1	1	1500	1	450	1	2	2	24	24	11	11	6
81	1	1	1	1	1	23.8	1	2	1	1	9	2	1	2	9	63	63	2	2	68	68	800	1	1	2	1	1	1	1	300	2	9	1	1	1	1	1	1	1000	1	600	1	9	2	14	14	11	11	8
33	1	1	1	1	1	26.4	1	1	1	1	9	1	1	2	9	48	48	1	2	118	118	1600	1	1	1	1	1	1	2	300	2	9	1	1	1	1	1	1	2000	1	600	1	1	2	18	18	20	20	12
34	9	2	1	1	1	22	1	1	1	1	9	1	1	2	3	28	28	1	2	112	112	1600	1	1	2	1	1	2	1	300	1	9	1	1	1	2	1	1	2000	1	600	1	1	1	18	18	21	21	6
47	9	1	1	1	1	22.6	1	1	1	1	9	1	1	2	3	59	59	2	1	90	90	1600	1	1	1	1	1	2	1	300	1	9	1	1	1	2	1	1	2000	1	600	1	1	1	14	14	20	20	6
59	9	1	1	1	1	20.5	1	1	1	1	9	1	2	2	2	12	12	2	1	66	66	1600	1	2	1	1	1	1	1	300	1	9	1	1	1	2	1	1	1500	1	600	1	1	1	40	40	27	27	6
60	3	2	1	1	1	21.3	1	2	1	1	9	1	1	2	4	66	66	2	1	110	110	1600	1	1	1	1	1	1	1	300	1	9	1	1	1	2	1	1	2000	1	600	1	3	1	29	29	16	16	6
49	9	2	1	1	1	23.3	1	1	1	1	9	1	1	2	4	63	63	2	1	100	100	1600	1	1	1	1	1	1	1	300	1	9	1	1	1	2	1	1	2000	1	600	1	2	1	14	14	13	13	7
47	9	1	1	1	1	22.5	1	1	1	1	9	1	1	2	3	33	33	2	1	107	107	1600	1	1	1	1	1	1	1	300	1	9	1	1	1	2	1	1	2000	1	600	1	3	1	11	11	15	15	8
61	1	1	1	1	1	20.4	2	1	1	1	9	1	1	2	3	36	36	2	1	92	92	1200	1	1	2	1	1	1	1	300	1	9	1	1	1	2	1	1	1500	1	600	1	1	1	40	40	29	29	6
75	9	1	1	1	1	28	1	1	1	1	9	2	1	2	3	19	19	2	2	66	66	1200	1	1	1	1	1	1	1	300	1	9	1	1	1	2	1	1	1500	1	600	1	3	1	23	23	17	17	6
49	9	1	1	1	1	31.5	1	1	1	1	9	1	1	2	4	34	34	2	1	74	74	1200	1	1	2	1	1	1	1	300	2	9	1	1	1	2	1	1	1500	1	600	1	9	1	9	9	7	7	6
65	1	1	1	1	1	25.8	1	2	1	1	1	1	1	2	1	25	25	2	2	76	76	1600	1	1	2	1	1	1	1	300	1	9	1	2	1	2	2	1	2000	1	600	1	1	1	25	25	25	25	6
50	1	1	1	1	1	26.1	1	1	1	1	9	1	1	3	2	64	64	2	1	112	112	1600	1	1	2	1	1	1	1	300	2	2	1	1	1	2	1	1	2000	1	600	1	1	1	15.7	6.3	23.3	6.8	10
69	1	1	1	1	1	16.9	1	1	1	1	9	1	1	3	3	36	36	2	2	99	99	1000	1	1	2	1	1	1	1	200	2	9	1	1	1	2	1	1	1250	1	450	1	1	1	17.4	17.4	16.6	16.6	10
40	3	1	1	1	1	20.9	1	1	1	1	9	1	1	3	3	35	35	2	1	147	147	1400	1	1	1	1	1	1	1	300	1	9	1	1	1	2	1	1	1750	1	600	1	3	1	34	34	25.5	25.5	6
79	1	1	1	1	1	22.2	1	2	1	1	9	1	1	3	9	12	12	2	2	94	94	1200	1	1	2	1	1	1	1	250	2	9	1	1	1	1	1	1	1500	1	450	1	1	2	8.5	8.5	9.2	9.2	7
33	3	1	1	1	1	32	1	1	1	1	9	1	1	3	2	151	151	2	2	107	107	1600	1	1	1	1	1	1	1	300	2	9	1	1	1	2	1	1	2000	1	600	1	3	1	23.9	23.9	16.6	16.6	8
60	4	1	1	1	1	18.4	1	1	1	1	9	1	1	3	3	33	33	2	2	111	111	1200	1	1	2	1	1	1	1	250	1	9	1	1	1	2	1	1	1500	1	450	1	1	1	19.4	19.4	15.2	15.2	8
50	1	1	1	1	1	20.8	1	2	1	1	9	1	1	3	2	38	38	2	2	127	127	1400	1	1	2	1	1	1	1	300	1	9	1	1	1	2	1	1	1750	1	600	1	1	1	4.6	4.6	6.5	6.5	8
64	4	1	1	1	1	23	1	2	1	1	2	2	1	3	3	66	66	1	1	91	91	1600	1	1	1	1	1	1	1	300	2	9	2	2	1	2	2	1	2000	1	600	1	3	1	25.1	25.1	17.5	17.5	10
24	9	9	9	9	1	19.1	1	2	1	1	9	1	1	1	3	164	164	1	1	65	65	1000	1	2	1	1	1	2	1	300	2	9	1	1	1	2	1	9	1500	1	600	1	3	6	16.1	16.1	7	7	12
38	3	9	9	9	1	21.3	1	2	1	1	9	2	1	1	4	28	28	1	1	85	85	1000	1	2	1	1	1	1	1	300	2	9	1	1	1	2	1	9	1500	1	600	1	3	3	10.2	10.2	3.9	3.9	7
42	3	9	9	9	1	22.3	1	2	1	1	9	1	1	1	3	77	77	1	1	68	68	1600	1	2	1	1	1	2	1	300	2	9	1	1	2	2	1	9	2000	1	600	1	3	1	54.9	54.9	21.6	21.6	4
31	3	9	9	9	1	19	1	1	1	1	9	1	1	1	4	455	455	1	1	126	126	1200	2	2	1	1	1	1	1	300	2	9	1	1	1	2	1	9	1500	1	600	1	3	1	14.3	14.3	21	21	7
42	3	9	9	9	1	23.1	1	2	1	1	9	1	1	1	4	275	275	1	1	83	83	1200	1	2	1	1	1	2	1	300	3	9	1	1	1	2	1	9	2000	1	600	1	3	6	26.6	26.6	25.2	25.2	9
63	2	9	9	9	1	27.3	1	1	1	1	9	2	1	1	4	67	67	1	1	78	78	800	1	1	2	1	1	1	1	300	2	9	1	1	1	2	1	9	1500	1	600	1	2	3	11.8	11.8	8.4	8.4	6
23	3	9	9	9	1	22.9	1	1	1	1	9	1	1	1	3	91	91	1	1	126	126	1200	2	1	1	1	1	1	1	300	2	9	1	1	1	2	1	9	1500	1	600	1	2	1	14.6	14.6	18.2	18.2	7
32	2	9	9	9	1	17.1	1	2	1	1	9	2	1	1	4	161	161	1	1	113	113	800	1	2	1	1	1	1	1	300	1	9	1	1	1	2	1	9	1500	1	600	1	1	1	15	15	13.5	13.5	6
28	2	9	9	9	1	20.3	1	1	1	1	9	1	1	1	2	104	104	1	1	76	76	800	2	1	2	1	1	1	1	300	1	9	1	1	1	2	1	9	1500	1	600	1	3	1	17.8	17.8	21.4	21.4	6
52	4	9	9	9	1	19.9	1	2	1	1	9	1	1	1	4	75	75	1	1	98	98	800	2	2	1	1	1	1	1	300	2	9	1	1	1	2	1	9	1500	1	600	1	1	1	3.8	3.8	13.5	13.5	7
43	1	9	9	9	1	18.9	1	2	1	1	9	1	2	1	3	112	112	1	2	82	82	800	1	2	1	1	1	1	1	300	2	9	1	1	1	2	1	9	1500	1	600	1	1	1	25.3	25.3	29.4	29.4	7
49	4	9	9	9	1	20.5	1	2	1	1	9	2	1	1	3	73	73	1	2	79	79	800	2	2	1	1	1	2	1	300	2	9	1	1	1	2	1	9	1500	1	600	1	3	1	9.7	9.7	21	21	6
42	2	9	9	9	1	23.9	1	1	1	1	9	1	1	1	4	68	68	1	2	83	83	1200	1	1	1	1	1	1	1	300	2	9	1	1	1	2	1	9	2000	1	600	1	1	1	12.1	12.1	18.6	18.6	6
37	1	9	9	9	1	19.4	1	2	1	1	9	1	1	1	3	73	73	1	1	93	93	800	1	2	2	1	1	1	1	300	2	9	1	1	1	2	1	9	1500	1	600	1	1	1	7	7	8.6	8.6	6
36	4	9	9	9	1	20.1	1	1	1	1	9	2	1	1	4	92	92	1	1	97	97	1200	2	2	1	1	1	2	1	300	2	9	1	1	1	2	1	9	2000	1	600	1	3	1	22.1	22.1	29.1	29.1	7
46	3	9	9	9	1	18	1	2	1	1	1	2	2	1	3	155	155	1	1	114	114	800	1	2	1	1	1	2	1	300	2	9	1	2	1	2	3	9	1500	2	600	1	3	1	20.1	20.1	10.8	10.8	6
47	3	9	9	9	1	22.2	1	1	1	1	9	1	1	1	4	97	97	1	1	102	102	1200	1	2	1	2	2	2	1	300	1	9	1	1	1	2	1	9	2000	1	600	1	3	1	13.5	13.5	8.1	8.1	7
32	2	9	9	9	1	16.2	1	1	1	1	9	1	1	1	9	98	98	1	1	134	134	1200	1	1	1	1	1	1	1	300	2	9	1	1	1	2	1	9	2000	1	600	1	2	3	13.8	13.8	22.6	22.6	7
35	3	9	9	9	1	20.1	1	2	1	1	9	2	1	1	4	101	101	1	1	116	116	800	1	2	1	1	1	1	1	300	2	9	1	1	2	2	1	9	1500	1	600	1	3	1	3.2	3.2	8.6	8.6	3
48	3	9	9	9	1	20.6	1	1	1	1	1	1	1	1	3	96	96	1	1	65	65	1200	1	2	1	1	1	1	1	300	1	9	1	2	1	2	2	9	2000	1	600	1	3	3	30.1	30.1	32.6	32.6	7
37	2	9	9	9	1	21.9	1	2	1	1	9	1	1	1	4	105	105	1	1	121	121	1200	1	2	1	1	1	1	1	300	2	9	1	1	1	2	1	9	2000	1	600	1	1	1	14.7	14.7	15.9	15.9	7
39	4	9	9	9	1	26.3	1	2	1	1	9	1	1	1	3	69	69	1	1	69	69	1200	1	2	1	1	1	1	1	300	2	9	1	1	1	2	1	9	2000	1	600	1	3	1	28.9	28.9	32.2	32.2	6
51	2	9	9	9	1	19.7	1	2	1	1	9	1	1	1	4	69	69	1	1	87	87	1200	1	1	1	1	1	1	1	300	1	9	1	1	1	2	1	9	1500	1	600	1	3	1	23	23	20.3	20.3	6
33	1	9	9	9	1	18.6	1	1	1	1	9	1	1	1	3	67	67	1	1	88	88	1200	1	1	1	1	1	1	1	300	1	9	1	1	1	2	1	9	2000	1	600	1	1	3	13.2	13.2	7.5	7.5	6
57	3	9	9	9	1	17.8	1	1	1	1	1	2	1	1	2	91	91	1	2	75	75	800	2	2	1	1	1	2	1	300	2	9	1	2	1	2	2	9	1500	1	600	1	3	1	12.7	12.7	18.2	18.2	7
43	9	1	1	1	1	20.7	1	1	1	1	9	2	1	2	4	32	32	1	2	124	124	1600	1	2	1	1	1	2	1	300	1	9	1	1	1	2	1	1	2000	1	600	1	3	1	30	30	14	14	6
18	9	1	1	1	1	22	1	1	1	1	9	1	1	2	4	8	8	1	2	125	125	1600	1	1	2	1	1	1	1	300	1	9	1	1	1	2	1	1	2000	1	600	1	9	1	22	22	18	18	6
43	9	1	1	1	1	21.3	1	1	1	1	2	1	1	2	4	38	38	1	1	124	124	1600	1	1	1	1	1	1	1	300	2	9	1	2	1	2	2	1	2000	1	600	1	3	1	18	18	20	20	8
75	9	1	1	1	1	21.1	1	2	1	1	9	1	1	2	2	45	45	1	1	62	62	1200	1	1	2	1	1	1	1	200	2	9	2	1	1	2	1	1	1500	1	300	1	1	1	13	13	7	7	6
51	9	2	1	1	1	20.7	1	1	1	1	9	1	1	2	4	63	63	1	1	119	119	1200	1	1	2	1	1	1	1	300	2	9	1	1	1	2	1	1	1500	1	600	1	3	1	12	12	9	9	8
35	9	1	1	1	1	24.2	2	1	1	1	9	1	1	2	4	50	50	1	1	116	116	1600	1	1	1	1	1	1	1	300	2	9	1	1	1	2	1	1	2000	1	600	1	3	1	31	31	21	21	6
41	9	1	1	1	1	21.8	1	1	1	1	9	1	1	2	3	18	18	1	2	111	111	1600	1	1	1	1	1	1	1	300	1	9	1	1	1	2	1	1	2000	1	600	1	3	1	54	54	25	25	7
49	9	1	1	1	1	21.3	1	1	1	1	2	1	1	2	4	29	29	1	1	111	111	1600	1	2	1	1	1	2	1	300	3	9	1	2	2	2	3	1	1500	2	450	1	9	1	20	20	13	13	4
51	9	2	1	1	1	21.6	1	1	1	1	9	1	1	2	4	64	64	1	1	87	87	1600	1	1	1	1	1	1	1	300	1	9	1	1	1	2	1	1	2000	1	600	1	3	1	21	21	10	10	8
62	9	1	1	1	1	20.6	1	2	1	1	9	1	1	2	3	31	31	1	1	73	73	1200	1	1	1	1	1	1	1	250	1	9	1	1	1	2	1	1	1500	1	450	1	3	1	26	26	19	19	8
51	1	1	1	1	1	22.5	1	1	1	1	9	1	1	2	2	49	49	1	2	78	78	1200	1	1	1	1	1	1	1	300	2	9	1	1	1	2	1	1	1500	1	600	1	1	1	14	14	11	11	11
39	2	1	1	1	1	20.8	1	1	1	1	9	2	1	2	4	44	44	1	1	127	127	1600	1	1	1	1	1	1	1	300	2	9	1	1	1	2	1	1	2000	1	600	1	3	1	13	13	18	18	9
30	3	1	1	1	1	17.9	1	1	1	1	2	1	1	2	4	17	17	1	1	135	135	1600	1	1	1	1	1	1	1	300	1	9	1	2	2	2	2	1	2000	1	600	1	3	1	24	24	28	28	3
32	1	2	1	1	1	20.8	1	1	1	1	9	1	1	2	1	13	13	1	1	113	113	1600	1	1	2	1	1	1	1	300	1	9	1	1	1	2	1	1	1500	1	600	1	3	1	15	15	17	17	7
35	1	1	1	1	1	25.9	1	2	1	1	9	1	1	2	2	32	32	1	2	111	111	1600	2	1	1	1	1	1	1	300	1	9	1	1	1	2	1	1	2000	1	600	1	3	1	21	21	18	18	7
68	9	1	1	1	1	20.9	1	2	1	1	9	1	1	2	3	15	15	1	1	88	88	1200	2	1	2	1	1	1	1	200	1	9	1	1	1	2	1	1	1500	1	450	1	2	1	18	18	12	12	12
36	9	1	1	1	1	20.4	1	2	1	1	9	1	1	2	4	38	38	1	1	130	130	1200	1	1	1	1	1	1	1	300	2	9	1	1	1	2	1	1	1500	1	450	1	9	1	16	16	9	9	6
54	4	1	1	1	1	24.1	1	1	1	1	2	1	1	2	2	21	21	1	1	102	102	1200	1	1	1	1	1	1	1	300	2	9	1	2	1	2	3	1	1500	2	600	1	3	1	18	18	12	12	9
60	2	1	1	1	1	24.7	1	1	1	1	9	2	1	2	2	57	57	1	1	110	110	1200	1	1	1	1	1	1	1	300	1	9	1	1	1	2	1	1	1500	1	600	1	9	1	24	24	27	27	8
45	3	1	1	1	1	23.8	1	1	1	1	9	2	1	2	4	49	49	1	1	73	73	1200	1	1	1	1	1	1	1	300	2	9	1	1	1	2	1	1	1500	1	600	1	3	1	14	14	12	12	10
26	9	1	1	1	1	22.9	1	1	1	1	1	1	1	2	2	21	21	1	2	100	100	1200	1	1	2	1	1	1	1	300	2	9	1	2	1	2	2	1	1500	1	600	1	9	1	13	13	8	8	12
47	2	1	1	1	1	24.9	1	1	1	1	9	1	1	2	3	72	72	1	1	113	113	1500	1	1	1	1	1	1	1	300	1	9	1	1	1	2	1	1	1200	1	600	1	3	1	14	14	8	8	6
49	9	1	1	1	1	24	1	1	1	1	9	1	1	2	4	84	84	1	2	106	106	1200	1	1	2	1	1	1	1	300	2	9	1	1	1	2	1	1	1500	1	600	1	9	1	25	25	32	32	6
29	2	2	1	1	1	23.1	1	1	1	1	9	1	1	2	4	75	75	1	1	102	102	1600	1	1	1	1	1	2	1	300	1	9	1	1	1	2	1	1	2000	1	600	3	3	3	16	16	15	15	8
54	2	1	1	1	1	18.9	1	1	1	1	9	1	1	2	4	51	51	1	1	102	102	1200	1	1	2	1	1	1	1	300	2	9	1	1	1	2	1	1	1500	1	600	1	3	1	16	16	10	10	6
48	9	1	1	1	1	16.1	1	1	1	1	9	1	1	2	4	95	95	1	1	106	106	1200	1	1	2	1	1	1	1	300	1	9	1	1	1	2	1	1	1000	1	450	3	3	1	13	13	10	10	8
64	3	1	2	1	1	22.3	2	1	1	1	2	2	2	2	2	18	18	1	1	100	100	1200	1	1	1	1	1	1	1	300	2	9	2	2	1	2	2	1	1500	1	600	1	3	3	23	23	16	16	8
35	1	1	1	1	1	25.3	1	1	1	1	9	1	1	2	9	9	9	1	1	87	87	1200	1	1	1	1	1	1	1	300	1	9	1	1	1	2	1	1	1500	1	600	1	1	3	18	18	17	17	9
47	4	1	1	1	1	20.1	1	1	1	1	9	1	1	2	4	44	44	1	1	113	113	800	1	1	1	1	1	1	1	200	2	9	1	1	1	2	1	1	1000	1	450	1	3	1	11	11	5	5	9
46	4	1	1	1	1	20.5	1	1	1	1	9	1	1	2	4	65	65	1	1	108	108	1600	1	1	1	1	1	1	1	300	2	9	1	1	1	2	1	1	2000	1	600	1	3	1	16	16	16	16	8
37	1	1	1	1	1	33.8	1	1	1	1	9	1	1	3	3	7	7	1	1	111	111	1600	1	1	2	1	1	1	1	300	2	9	1	1	1	2	1	1	2000	1	600	1	1	1	18.2	18.2	14.1	14.1	7
57	2	1	1	1	1	23	1	1	1	1	9	1	1	3	4	14	14	1	2	102	102	1600	1	1	1	1	1	1	1	300	1	9	1	1	1	2	1	1	2000	1	600	1	2	1	18	18	19	19	10
39	4	1	1	1	1	19.3	1	1	1	1	9	1	1	3	3	42	42	1	1	131	131	1600	1	1	1	1	1	1	1	300	1	1	1	1	1	2	1	1	2000	1	600	1	3	1	52	10.9	3.9	3.9	7
50	3	1	1	1	1	15.4	1	1	1	1	9	1	1	3	4	90	90	1	1	122	122	1000	1	1	2	1	1	1	1	200	2	9	1	1	1	2	1	1	1000	1	300	1	1	1	13.6	13.6	4	4	14
53	4	1	1	1	1	17.3	1	1	1	1	3	1	1	3	9	65	65	1	1	117	117	1200	1	1	1	1	1	1	1	250	1	9	1	2	1	2	2	1	1500	1	450	1	3	1	14.5	14.5	13.2	13.2	9
22	1	1	1	1	1	25.7	1	1	1	1	9	1	1	3	3	15	15	1	2	122	122	1600	1	1	1	1	1	1	1	300	1	9	1	1	1	2	1	1	2000	1	600	1	1	1	13	13	21.5	21.5	6
52	1	1	1	1	1	18.3	1	1	1	1	9	1	1	3	4	88	88	1	1	75	75	1200	1	1	2	1	1	1	1	250	1	1	1	1	1	2	1	1	1500	1	450	1	3	1	13.1	13.1	7.1	7.1	6
42	4	1	1	1	1	20	1	1	1	1	9	1	1	3	2	65	65	1	1	128	128	2000	1	1	1	1	1	1	1	300	2	9	1	1	1	2	1	1	1500	1	600	1	3	1	8.5	8.5	7.8	7.8	6
23	2	1	1	1	1	18.9	1	1	1	1	9	1	1	3	4	20	20	1	1	146	146	1600	1	1	2	1	1	1	1	300	2	9	1	1	1	2	1	1	2000	1	600	1	1	1	25.7	25.7	31.9	31.9	9
26	2	1	1	1	1	18.5	1	1	1	1	9	1	1	3	2	11	11	1	1	125	125	1600	1	1	1	1	1	1	1	300	1	9	1	1	1	2	1	1	2000	1	600	1	3	1	12.5	12.5	12.2	12.2	10
52	4	1	1	1	1	16.7	1	1	1	1	9	1	1	3	4	17	17	1	1	134	134	1200	1	1	2	1	1	1	1	250	2	9	1	1	1	2	1	1	1500	1	450	1	2	1	16.9	16.9	23.2	23.2	12
59	1	1	1	1	1	21.8	1	1	1	1	1	1	1	3	9	15	15	1	1	112	112	1200	1	1	1	1	1	2	1	300	1	9	1	2	1	2	2	1	1500	1	600	1	3	4	19.6	19.6	12.4	12.4	12
58	3	1	1	1	1	20.5	1	2	1	1	9	1	1	3	9	25	25	1	2	121	121	1600	1	1	1	1	1	1	1	300	2	9	1	1	1	1	1	1	2000	1	600	1	3	2	15.7	15.7	10.4	10.4	8
30	1	1	1	1	1	31.2	1	1	1	1	2	1	2	3	2	13	13	1	1	124	124	1600	1	1	2	1	1	2	1	300	1	9	1	2	1	2	3	1	2000	2	600	1	1	1	15.4	15.4	19	19	9
29	1	1	1	1	1	20.7	1	1	1	1	9	1	1	3	3	40	40	1	1	119	119	1200	1	1	2	1	1	1	1	250	1	9	1	1	1	2	1	1	1500	1	450	1	1	1	29.5	13.7	19	9.21	8
50	4	1	1	1	1	19	1	2	1	1	9	1	1	3	4	89	89	1	1	112	112	1400	1	1	1	1	1	1	1	300	2	9	1	1	1	2	1	1	1750	1	600	1	3	1	49.7	49.7	29.7	29.7	13
33	4	1	1	1	1	19	1	1	1	1	9	1	1	3	3	28	28	1	1	133	133	1600	1	1	1	1	1	1	1	300	2	9	1	1	1	2	1	1	1750	1	500	1	3	1	14.8	14.8	10.6	10.6	9
71	3	1	1	1	1	12.9	1	2	1	1	9	1	1	3	4	68	68	1	1	105	105	1000	1	1	1	1	1	1	1	200	2	9	1	1	3	2	1	1	1250	1	450	1	2	1	31.6	31.6	24.9	24.9	9
53	4	1	1	1	1	22.8	1	1	1	1	9	1	1	3	3	57	57	1	1	103	103	1600	2	1	1	1	1	1	1	300	2	9	1	1	1	2	1	1	2000	1	600	1	3	1	10.1	10.1	9.1	9.1	7
64	4	1	1	1	1	21.8	1	1	1	1	9	1	1	3	3	60	60	1	1	100	100	1600	1	1	1	1	1	1	1	300	2	9	1	1	1	2	1	1	2000	1	600	1	3	1	16	16	29.8	29.8	7
29	1	1	1	1	1	18.7	1	1	1	1	9	1	1	3	4	24	24	1	1	152	152	1400	1	1	1	1	1	1	1	300	2	9	1	1	1	2	1	1	1750	1	600	1	1	1	11.8	11.8	9	9	12
53	1	1	1	1	1	19.5	1	1	1	1	9	1	1	3	4	90	90	1	1	104	104	1200	1	1	2	1	1	1	1	250	2	9	1	1	1	2	1	1	1500	1	450	1	3	1	13.6	13.6	11.1	11.1	11
49	4	1	1	1	1	19.4	1	1	1	1	2	1	1	3	3	69	69	1	1	112	112	1200	1	1	1	1	1	1	1	300	2	9	1	2	1	2	2	1	1750	1	600	1	3	1	18.2	18.2	10.3	10.3	9
40	4	1	1	1	1	19.2	1	1	1	1	9	1	1	3	2	59	59	1	1	143	143	1600	1	1	1	1	1	1	1	300	2	9	1	1	4	2	1	1	2000	1	600	1	3	3	18.3	18.3	12.2	12.2	8
48	4	1	1	1	1	17.3	1	1	1	1	9	1	1	3	4	65	65	1	1	124	124	1200	1	1	1	1	1	1	1	250	2	9	1	1	1	2	1	1	1500	1	450	1	3	1	9.8	9.8	4.3	4.3	9
52	1	1	1	1	1	16	1	1	1	1	1	1	1	3	3	34	34	1	1	117	117	1000	1	1	2	1	1	1	1	200	1	9	1	2	1	2	2	1	1250	1	450	1	3	1	7.6	7.6	7.1	7.1	9
49	4	1	1	1	1	19.6	1	1	1	1	9	1	1	3	2	85	85	1	1	112	112	1600	1	1	1	1	1	1	1	300	1	9	1	1	1	2	1	1	2000	1	600	1	3	1	34.2	34.2	26.2	26.2	12
42	2	1	1	1	1	21.2	1	2	1	1	9	1	1	3	2	8	8	1	1	107	107	1600	1	1	2	1	1	1	1	300	2	9	1	1	1	2	1	1	2000	1	600	1	1	1	13.7	13.7	7.6	7.6	12
35	3	1	1	1	1	17.6	1	1	1	1	9	1	1	3	2	50	50	1	1	127	127	1600	1	1	1	1	1	1	1	300	2	9	1	1	1	2	1	1	2000	1	600	1	3	1	52.9	52.9	28.7	28.7	10
51	4	1	1	1	1	13.6	1	2	1	1	9	1	1	3	3	30	30	1	1	123	123	1200	1	1	1	1	1	1	1	250	1	2	1	1	1	2	1	1	1500	1	450	1	3	1	29	28.5	24	24.3	12
43	3	1	1	1	1	22.3	1	1	1	1	1	1	1	3	3	41	41	1	2	113	113	1600	1	1	1	1	1	1	1	300	2	9	2	2	1	2	2	1	2000	1	600	1	3	3	10.9	10.9	9.1	9.1	7
48	4	1	1	1	1	21.7	1	1	1	1	9	1	1	3	3	90	90	1	1	128	128	1200	2	1	1	1	1	1	1	300	2	9	1	1	1	2	1	1	1500	1	600	1	3	1	14.6	14.6	10.4	10.4	6
31	1	1	1	1	1	17.9	1	1	1	1	9	1	1	3	3	13	13	1	1	123	123	1600	1	1	1	1	1	1	1	300	2	9	1	1	1	2	1	1	2000	1	600	1	3	1	16.5	16.5	16.5	16.5	7
66	3	1	1	1	1	21.2	1	1	1	1	9	1	1	3	2	86	86	1	1	105	105	1600	1	1	1	1	1	1	1	300	1	9	1	1	1	2	1	1	2000	1	600	1	3	1	15.9	15.9	8.1	8.1	11
60	4	1	1	1	1	18.1	1	1	1	1	9	1	1	3	4	87	87	1	1	132	132	1200	2	1	1	1	1	1	1	250	1	9	1	1	1	2	1	1	1500	1	450	1	3	1	23.5	23.5	13.8	13.8	9
56	1	1	1	1	1	17.7	1	1	1	1	9	1	1	3	4	92	92	1	1	108	108	1200	1	1	1	1	1	1	1	250	2	9	1	1	1	2	1	1	1500	1	450	1	3	1	9.9	9.9	12.4	12.4	12
38	2	1	1	1	1	22.8	1	1	1	1	9	1	1	3	3	90	90	1	1	123	123	1600	1	1	1	1	1	1	1	300	2	9	1	1	1	2	1	1	2000	1	600	1	3	1	13.7	13.7	12.6	12.6	10
58	1	1	1	1	1	20.2	1	1	1	1	2	1	1	3	3	91	91	1	1	111	111	1400	1	1	1	1	1	1	1	300	2	9	1	2	3	2	3	1	1500	2	600	1	3	1	15	15	7.8	7.8	11
38	1	1	1	1	1	19.2	1	1	1	1	9	1	1	3	4	35	35	1	1	120	120	1400	1	1	2	1	1	1	1	300	2	9	1	1	1	2	1	1	1750	1	600	3	1	1	15.6	15.6	5.8	5.8	12
40	3	1	1	1	1	16.5	1	1	1	1	9	1	1	3	2	92	92	1	1	128	128	1200	1	1	1	1	1	1	1	250	2	9	1	1	1	2	1	1	1500	1	450	1	3	1	14.6	14.6	13.8	13.8	10
67	9	1	1	1	1	22.9	1	1	1	1	9	1	1	3	3	12	12	1	1	89	89	1600	1	1	1	1	1	1	1	300	2	9	1	1	1	2	1	1	2000	1	600	1	9	1	13.9	13.9	8.9	8.9	7
18	1	1	1	1	1	16.7	1	1	1	1	9	1	1	3	2	20	20	1	1	117	117	1200	1	1	1	1	1	2	1	250	2	9	1	1	1	2	1	1	1500	1	600	1	1	6	16.6	16.6	13.2	13.2	17
74	9	1	1	1	1	22	1	1	1	1	9	1	1	2	9	49	49	2	2	66	66	1200	1	2	1	1	1	2	1	300	1	9	1	1	1	1	1	1	2000	1	600	3	1	2	18	18	10	10	6
34	9	1	1	1	1	32.7	1	1	1	1	9	1	1	2	3	17	17	1	2	142	142	1600	2	1	1	1	1	1	2	300	1	9	1	1	1	2	1	1	2000	1	600	3	3	3	30	30	23	23	12
66	9	2	1	1	1	19.8	1	2	1	1	9	1	1	2	2	65	65	2	1	89	89	1200	1	1	2	1	1	2	1	300	1	9	1	1	1	2	1	1	1500	1	600	2	1	1	17	17	12	12	9
87	1	1	1	1	1	17.5	1	2	1	1	9	2	1	3	3	14	14	1	1	82	82	1200	1	1	2	1	1	1	1	250	1	7	2	1	1	2	1	1	1500	1	450	3	1	1	32.8	18.8	12.2	12.2	6
79	9	1	1	1	1	15.9	1	2	1	1	9	1	1	3	3	27	27	2	1	116	116	1200	1	1	1	1	1	2	1	250	1	9	2	1	3	2	1	1	1250	1	450	2	9	1	20.2	20.2	27.4	27.4	0
33	2	9	9	9	1	18.5	1	2	1	1	9	1	1	1	4	119	119	1	1	118	118	1200	1	2	1	1	1	2	1	300	2	9	1	1	1	2	1	9	2000	1	600	3	2	1	7.9	7.9	12.2	12.2	7
34	2	9	9	9	1	17.5	1	2	1	1	9	1	1	1	4	97	97	1	1	112	112	1000	1	1	1	1	1	1	1	300	2	9	1	1	1	2	1	9	1500	1	600	3	2	1	24.8	24.8	22.1	22.1	6
58	3	9	9	9	1	16.2	1	2	1	1	9	1	1	1	4	161	161	1	1	83	83	1200	1	2	1	1	1	2	1	300	2	9	1	1	1	2	1	9	1500	1	600	3	2	1	21.1	21.1	30.4	30.4	6
53	4	9	9	9	1	24.8	1	2	1	1	9	1	1	1	4	101	101	1	1	98	98	1200	1	2	1	1	1	1	1	300	2	9	1	1	1	2	1	9	2000	1	600	3	3	1	24.4	24.4	31.2	31.2	7
57	4	9	9	9	1	22	1	2	1	1	9	1	1	1	3	161	161	1	1	61	61	1200	1	2	1	1	1	1	1	300	2	9	1	1	1	2	1	9	2000	1	600	2	3	3	16.4	16.4	28.7	28.7	6
24	2	9	9	9	1	17.1	1	1	1	1	9	1	1	1	3	111	111	1	1	78	78	800	1	1	2	1	1	1	1	300	2	9	1	1	1	2	1	9	1500	1	600	3	1	1	26	26	28	28	7
42	1	9	9	9	1	23	1	1	1	1	1	1	1	1	3	119	119	1	1	83	83	1200	1	1	1	1	1	1	1	300	2	9	1	2	1	2	2	9	2000	1	600	3	3	1	12.7	12.7	18.2	18.2	12
49	9	1	1	1	1	21.5	1	1	2	1	2	1	1	2	3	182	182	1	1	105	105	1200	1	2	1	1	1	2	1	300	2	9	1	2	1	2	2	1	1500	1	450	3	3	1	21	21	19	19	8
55	2	1	2	1	1	18.6	1	1	1	1	9	2	1	2	3	98	98	1	1	122	122	1200	1	1	1	1	1	1	1	300	2	9	1	1	1	2	1	1	1500	1	450	3	3	1	16	16	8	8	8
41	3	1	1	1	1	18.7	1	1	1	1	1	1	1	2	4	59	59	1	2	135	135	1200	1	1	1	1	1	1	1	300	3	9	1	2	1	2	2	1	1500	1	600	3	3	1	19	19	9	9	12
47	1	1	1	1	1	14.7	1	1	1	1	9	1	1	3	3	99	99	1	1	142	142	800	1	1	2	1	1	1	1	150	2	9	1	1	1	2	1	1	1000	1	300	2	1	1	18.2	18.2	6.2	6.2	7
49	4	1	1	1	1	17.4	1	1	2	1	9	1	1	3	1	79	79	1	1	133	133	1200	2	1	1	1	1	2	1	250	1	9	1	1	1	2	1	1	1250	1	450	2	3	1	44.1	44.1	19.2	19.2	11
69	9	1	1	1	1	31.8	1	2	1	1	9	1	1	2	9	52	52	2	2	51	51	1600	1	1	1	1	1	1	1	300	1	9	1	1	1	2	1	1	2000	1	600	1	1	4	28	28	27	27	6
58	4	1	1	1	1	15.4	1	2	2	1	9	1	1	3	9	12	12	1	2	23	65	100	2	1	2	1	2	1	1	200	1	9	1	1	3	2	1	1	1250	1	450	1	1	4	159.3	51	11	11	0
81	1	1	1	1	1	21.8	1	1	1	2	9	1	1	3	9	21	21	1	2	6	6	1600	1	1	1	1	1	1	1	300	2	2	2	1	3	1	1	1	2000	1	600	1	1	2	6.3	6.3	11.7	11.7	5
57	2	1	1	1	1	22.4	1	2	1	2	9	1	1	3	9	14	14	1	2	13	13	1600	1	1	1	1	1	1	1	300	1	9	1	1	3	1	1	1	2000	1	600	1	3	2	13.2	13.2	29.2	29.2	1
58	9	1	1	1	1	41.6	1	2	1	1	9	1	2	3	9	58	58	2	2	117	117	1600	1	1	1	1	1	1	1	300	1	5	1	1	1	1	1	1	2000	1	600	1	9	2	173.1	50.2	354	74.2	8
65	4	1	1	1	1	100	1	2	2	1	9	1	1	3	2	11	11	1	1	23	114	1600	1	1	1	1	1	1	1	300	2	9	1	1	3	2	1	1	2000	1	600	1	2	1	725.8	42.4	86.5	16	0
28	2	9	9	9	1	16.7	1	2	1	1	9	1	1	1	4	60	60	1	1	42	129	1200	1	2	1	2	2	1	1	300	1	2	1	1	2	2	1	9	1500	1	600	1	2	1	246	246	400.9	400.9	2
77	9	1	1	1	1	20.8	1	2	1	1	9	1	1	2	4	53	53	2	2	87	87	800	1	2	2	1	1	1	1	300	1	3	1	1	1	2	1	1	1500	1	600	1	1	1	74	16	81	21	6
73	9	1	1	1	1	22	1	2	1	1	9	1	1	2	4	44	44	2	1	45	45	1600	2	1	2	1	1	2	1	300	1	9	1	1	1	2	1	1	2000	1	600	1	1	1	20	20	25	25	6
76	9	2	1	1	1	20.1	1	2	1	1	9	1	1	2	2	45	45	2	2	87	87	800	1	2	2	1	1	2	1	200	1	9	1	1	1	2	1	1	1500	1	450	1	1	1	60	23	57	12	6
33	4	1	1	1	1	14.7	1	1	1	1	9	1	1	2	3	14	14	1	2	112	112	600	2	1	2	1	1	1	2	200	3	9	2	1	3	2	1	1	1000	1	450	1	2	1	77	77	62	62	7
37	3	1	1	1	1	21.2	1	1	1	1	9	1	1	2	3	50	50	2	1	121	121	1600	1	1	1	1	1	1	1	300	2	4	1	1	1	2	1	1	2000	1	600	1	1	1	249	249	148	148	6
81	1	1	1	1	1	22.4	1	2	1	1	9	1	1	2	3	20	20	2	2	38	38	1200	1	1	2	1	1	1	1	300	1	9	1	1	1	2	1	1	1500	1	600	1	9	1	73	29	101	22	6
48	1	1	1	1	1	26.3	1	2	1	2	1	1	1	2	2	34	34	2	1	47	47	1200	1	1	1	1	1	1	1	300	1	9	1	2	1	2	2	1	2000	1	600	1	1	1	17	17	12	12	8
76	1	1	1	1	1	22.1	1	1	1	1	1	2	1	2	2	29	29	2	1	54	54	1200	2	1	2	1	1	1	1	300	1	9	1	2	1	2	2	1	1500	1	600	1	1	1	27	27	16	16	8
48	1	1	1	1	1	23.3	1	1	1	1	9	1	1	2	3	63	63	1	2	101	101	1600	1	1	2	1	1	1	1	300	1	7	1	1	1	2	1	1	2000	1	600	1	1	1	375	15	244	8	8
49	9	1	1	1	1	19.8	1	1	1	1	9	1	1	2	4	63	63	1	1	86	86	1200	2	1	2	1	1	1	2	300	1	9	1	1	1	2	1	1	1250	1	450	1	9	1	136	136	52	52	12
86	1	1	1	1	1	20.1	1	2	1	2	9	1	1	2	3	14	14	1	1	24	24	800	1	1	2	1	1	2	1	200	1	9	1	1	1	2	1	1	1000	1	300	1	1	1	17	17	15	15	6
42	1	1	1	1	1	18.7	1	1	1	1	9	1	1	2	2	46	46	1	2	78	78	800	1	1	2	1	1	1	1	250	1	7	1	1	1	2	1	1	1500	1	450	1	9	1	148	20	208	15	6
44	3	1	1	1	1	19	1	1	1	1	9	1	1	3	2	16	16	1	1	109	109	1200	1	1	2	1	1	1	2	250	2	1	1	1	1	2	1	1	1500	1	600	1	1	5	48.4	48.4	34.1	34.1	10
30	1	1	1	1	1	18	1	1	1	1	1	1	1	3	3	32	32	1	1	136	136	1200	1	1	1	1	1	1	2	300	1	9	1	2	1	2	2	1	1500	1	450	1	3	6	47.5	47.5	36.1	36.1	12
63	3	1	1	1	1	22.4	1	1	1	1	9	1	1	3	3	38	38	1	2	93	93	1600	2	1	1	1	1	1	1	300	2	7	1	1	1	2	1	1	2000	1	600	1	1	1	322	322.5	160	160.1	6
65	1	1	1	1	1	16.3	1	2	1	1	9	1	1	3	9	12	12	2	2	93	93	1200	1	1	1	1	1	1	1	250	2	2	2	1	1	1	1	1	1500	1	450	1	1	2	33.1	33.1	35.4	35.4	6
39	4	1	1	1	1	18.2	1	1	1	1	9	1	1	3	3	68	68	2	1	131	131	1600	1	1	1	1	1	1	1	300	2	2	1	1	1	2	1	1	2000	1	600	1	3	1	42.8	42.8	34.9	34.9	12
61	4	1	1	1	1	22.9	1	2	2	2	2	1	1	3	3	34	34	2	1	52	50	1600	1	1	1	1	1	2	1	300	1	3	1	2	1	2	2	1	0	1	600	1	2	1	25.9	25.9	20.3	20.3	9
82	1	1	1	1	1	27.6	1	1	1	1	9	1	1	3	3	35	35	2	1	58	58	1600	1	1	1	1	1	1	1	300	1	9	1	1	1	2	1	1	2000	1	600	1	1	1	13.5	13.5	10.2	10.2	12
76	2	1	1	1	1	28.1	1	2	1	1	9	2	1	3	9	14	14	2	2	59	59	1600	1	1	2	1	1	1	1	300	2	9	1	1	1	1	1	1	2000	1	600	1	1	2	39.2	39.2	43.3	43.3	9
81	1	1	1	1	1	21.5	1	2	1	1	9	1	1	3	4	32	32	2	2	89	89	1200	1	1	2	1	1	2	1	300	2	5	1	1	1	2	1	1	2000	1	600	1	1	1	283.4	50.5	149.2	20.9	8
71	1	1	1	1	1	18.8	1	2	1	1	9	2	1	3	3	31	31	1	1	88	88	1200	1	1	2	1	1	1	1	250	2	2	1	1	1	2	1	1	1500	1	450	1	1	1	16.1	16.1	64	11.3	9
40	1	9	9	9	1	28.7	1	1	1	1	9	1	1	1	3	63	63	1	2	76	76	1600	2	1	1	1	1	1	1	300	2	2	1	1	1	2	1	9	2000	1	600	1	1	1	39.3	71.6	107.5	107.5	6
47	1	9	9	9	1	30.5	1	2	1	1	9	1	1	1	4	102	102	1	1	102	102	1600	1	2	1	1	1	2	1	300	2	2	1	1	1	2	1	9	2000	1	600	1	1	1	32.6	32.6	50.9	51	7
36	1	9	9	9	1	22.2	1	2	1	1	9	1	1	1	3	93	93	1	2	81	81	1200	1	2	2	2	2	2	1	300	1	1	1	1	1	2	1	9	1500	1	600	1	1	1	169.8	10.9	117	21.6	7
60	1	9	9	9	1	18.5	1	2	1	1	9	2	1	1	4	105	105	1	1	47	47	1200	1	1	1	1	1	1	1	300	2	9	1	1	1	2	1	9	1500	1	600	1	3	1	14.6	14.6	22.3	22.3	6
57	3	9	9	9	1	19.6	1	2	1	1	1	2	1	1	4	96	96	1	1	75	75	1200	2	2	1	1	1	1	1	300	2	9	1	2	1	2	2	9	2000	1	600	1	3	1	31.4	31.4	38.2	38.2	7
38	4	9	9	9	1	22.9	1	2	1	1	9	1	1	1	4	70	70	1	1	77	77	1200	1	1	1	1	1	1	1	300	2	9	1	1	1	2	1	9	2000	1	600	1	1	1	47	47	51.3	51.3	6
56	1	9	9	9	1	18.5	1	1	1	1	2	2	1	1	1	96	96	1	2	96	96	800	1	1	1	1	1	1	1	300	2	2	1	2	1	2	2	9	1500	1	600	1	2	1	88.6	88.6	146.3	146.3	7
54	2	9	9	9	1	18.8	1	1	1	1	9	2	1	1	3	78	78	1	1	53	53	800	2	1	1	1	1	1	1	300	1	9	1	1	1	2	1	9	1500	1	600	1	1	3	25	25	27.7	27.7	6
32	4	9	9	9	1	25.2	1	1	1	1	9	1	1	1	2	105	105	1	1	125	125	1200	1	1	1	1	1	1	1	300	2	9	1	1	1	2	1	9	2000	1	600	1	3	1	32.8	32.8	41.6	41.6	7
39	1	9	9	9	1	32	1	1	1	1	9	1	1	1	2	95	95	1	2	40	40	1200	1	1	2	1	1	1	1	300	1	9	1	1	1	2	1	9	2000	1	600	1	1	1	12.5	12.5	20	20	7
40	4	9	9	9	1	27.5	1	1	1	1	1	1	1	1	4	136	136	1	1	107	107	1200	1	2	1	1	1	1	1	300	2	9	1	2	1	2	2	9	2000	1	600	1	3	3	47.4	47.4	83	83	7
52	2	9	9	9	1	20.1	1	1	1	1	1	2	1	1	3	91	91	1	1	58	77	800	2	2	1	1	1	1	1	300	2	9	1	2	3	2	2	9	1500	1	600	1	3	1	4.3	4.3	9.1	9.1	4
32	4	9	9	9	1	20.1	1	1	1	1	9	1	1	1	2	105	105	1	2	80	80	1200	2	2	1	1	1	1	1	300	2	9	1	1	1	2	1	9	2000	1	600	1	3	3	70.2	70.2	26.4	26.4	7
66	3	9	9	9	1	26.7	1	2	1	1	9	1	1	1	3	48	48	1	1	47	47	1200	1	2	2	1	1	1	1	300	1	2	1	1	1	2	1	9	2000	1	600	1	3	1	57.5	16.6	26.9	26.9	6
65	2	9	9	9	1	30	1	2	1	1	9	2	1	1	3	93	93	1	1	58	58	1200	1	1	1	1	1	1	1	300	2	9	1	1	1	2	1	9	2000	1	600	1	3	3	9.4	9.4	12.3	12.3	7
58	9	1	1	1	1	20.2	1	2	1	1	2	1	1	2	2	19	19	1	1	94	94	1600	1	2	2	1	1	1	1	300	2	9	2	2	1	2	3	1	2000	2	600	1	1	1	39	27	36	36	8
78	9	2	2	1	1	21.3	1	2	1	1	9	1	1	2	3	121	121	1	2	39	39	1200	2	2	2	1	1	2	1	200	1	3	1	1	1	2	1	1	1500	1	450	1	9	1	682	20	649	11	8
56	4	1	1	1	1	20.8	1	2	1	1	9	1	1	2	2	27	27	1	2	100	100	1600	1	1	1	1	1	1	1	300	2	9	1	1	1	2	1	1	2000	1	600	1	3	1	79	79	37	37	6
39	9	1	1	1	1	19.6	2	1	1	1	9	1	1	2	3	39	39	1	1	95	95	1600	1	1	1	1	1	1	1	300	1	9	1	1	1	2	1	1	2000	1	600	1	3	1	34	34	39	39	8
38	9	1	1	1	1	19.2	1	1	1	1	2	1	1	2	4	55	55	1	1	121	121	1200	1	1	2	1	1	1	1	250	2	3	1	2	1	2	3	1	1500	2	450	1	3	1	58	40	20	20	8
81	1	1	1	1	1	19.6	1	2	1	1	9	1	1	2	2	17	17	1	1	38	38	1200	1	2	2	1	1	1	1	250	2	5	1	1	1	2	1	1	1500	1	600	3	1	1	1200	39	398	21	8
52	9	1	1	1	1	21.3	1	1	1	1	9	1	1	2	1	37	37	1	2	98	98	1600	1	1	1	1	1	1	1	300	3	9	1	1	1	2	1	1	2000	1	600	1	3	6	225	225	104	104	8
26	1	1	1	1	1	21	1	1	1	1	9	1	1	2	4	30	30	1	2	124	124	1600	1	1	2	1	1	1	1	300	2	3	1	1	1	2	1	1	2000	1	600	1	1	1	227	20	459	19	7
66	9	1	1	1	1	21.8	1	2	1	1	9	2	1	2	4	48	48	1	2	89	89	1600	1	1	1	1	1	1	1	300	2	3	1	1	1	2	1	1	2000	1	600	1	3	1	62	62	45	24	8
40	4	1	1	1	1	25.2	1	1	1	1	9	1	1	2	3	32	32	1	1	112	112	1600	1	1	1	1	1	1	1	300	2	9	2	1	1	2	1	1	1500	1	600	1	3	1	177	177	87	87	6
52	2	1	1	1	1	29	1	1	1	1	9	1	1	2	3	95	95	1	2	98	98	1600	2	1	1	1	1	1	1	300	2	6	1	1	3	2	1	1	2000	1	600	1	3	1	862	72	1155	93	7
61	1	1	1	1	1	22.9	1	2	1	1	9	2	1	2	4	69	69	1	2	97	97	1600	1	1	2	1	1	1	1	300	1	9	1	1	1	2	1	1	1500	1	600	3	3	1	23	23	42	42	8
33	4	1	1	1	1	21.3	1	1	1	1	9	1	1	2	4	72	72	1	2	124	124	1600	1	1	1	1	1	1	1	300	2	9	1	1	1	2	1	1	2000	1	600	3	3	1	38	38	63	63	7
23	1	1	1	1	1	22	1	1	1	1	9	1	1	3	3	28	28	1	2	126	126	1600	1	1	2	1	1	1	1	300	1	2	1	1	1	2	1	1	2000	1	600	3	3	1	11.4	11.4	37.7	8.6	7
30	1	1	1	1	1	18.7	1	1	1	1	9	1	1	3	4	63	63	1	1	123	123	1200	1	1	2	1	1	1	1	250	2	1	1	1	1	2	1	1	1500	1	450	1	3	1	36.7	14.4	52.5	9.6	10
40	4	1	1	1	1	20.2	1	1	1	1	9	1	1	3	4	92	92	1	1	142	142	1600	1	1	1	1	1	2	1	300	2	5	1	1	1	2	1	1	2000	1	600	1	3	1	352.9	352.9	102.2	102.2	10
27	1	1	1	1	1	14.7	1	1	1	1	9	1	1	3	4	28	28	1	1	133	133	1200	1	1	2	1	1	2	1	200	2	2	1	1	1	2	1	1	1500	1	450	1	3	1	47.6	16.1	6.9	6.9	12
19	3	1	1	1	1	15.7	1	1	1	1	9	1	1	3	4	89	89	1	1	185	185	1200	1	1	1	1	1	1	1	250	2	9	1	1	2	2	1	1	1500	1	450	1	3	1	22.5	22.5	38.3	38.3	7
58	9	1	1	1	1	18.3	1	1	1	1	9	1	1	3	4	78	78	1	1	120	120	1000	1	1	1	1	1	1	1	250	2	9	1	1	1	2	1	1	1250	1	450	1	9	6	26.1	26.1	34.6	34.6	9
33	3	1	1	1	1	18.8	1	1	1	1	9	1	1	3	4	41	41	1	1	131	131	1400	1	1	1	1	1	1	1	300	2	2	1	1	1	2	1	1	1750	1	600	1	1	1	65	55.5	63.5	51.4	6
36	1	1	1	1	1	100	1	1	1	1	9	1	1	3	3	42	42	1	2	115	115	1600	1	1	2	1	1	1	1	300	2	2	1	1	1	2	1	1	2000	1	600	1	1	1	43.2	26	36.1	36	11
30	1	1	1	1	1	16	1	1	1	1	9	1	1	3	4	75	75	1	1	130	130	1000	1	1	2	1	1	1	1	250	1	2	1	1	1	2	1	1	1250	1	450	1	1	1	107.9	19.7	130.2	15.2	10
78	9	2	2	1	1	20.9	1	2	1	1	9	2	2	2	9	70	70	1	2	97	97	1200	2	1	1	1	1	2	1	300	2	3	1	1	1	2	1	1	1500	1	450	3	2	4	49	49	42	42	6
73	9	1	1	1	1	23.1	1	2	1	2	2	1	1	2	9	11	11	1	1	10	12	0	1	1	1	1	1	1	1	300	1	3	1	2	3	2	2	1	2000	1	600	3	2	1	30	30	15	15	0
70	9	1	2	1	1	21.7	2	2	1	1	2	1	1	2	9	35	35	1	2	25	87	0	1	2	2	1	1	2	1	300	1	5	1	2	1	2	3	2	1500	2	600	3	9	4	17	17	12	12	18
56	1	1	1	1	1	18.7	1	1	1	1	9	2	1	2	9	38	38	2	2	96	96	1200	1	2	1	1	1	2	1	300	2	5	1	1	1	1	1	1	1500	1	600	2	1	2	302	10	192	8	6
52	4	1	1	1	1	17.5	1	1	2	1	9	1	1	3	3	48	48	1	1	111	111	1400	2	1	1	1	1	1	1	300	2	5	1	1	1	2	1	1	1500	1	600	2	3	1	1871	12.5	188	7.7	6
86	1	1	1	1	1	26.8	1	2	1	2	9	1	1	3	4	31	31	1	1	26	26	1600	1	1	2	1	1	1	1	300	2	9	2	1	3	2	1	1	2000	1	600	2	1	1	19.9	19.9	2.4	2.4	1
51	1	1	2	1	1	24.8	1	2	1	1	9	1	1	2	3	30	30	2	2	84	84	1600	1	1	2	1	1	2	1	300	1	9	2	1	1	2	1	1	2000	1	600	3	2	1	20	20	38	38	6
92	1	1	1	1	1	16.2	1	2	1	1	9	1	1	3	4	62	62	1	1	53	53	800	1	1	2	1	1	1	1	200	2	7	1	1	1	2	1	1	1000	1	450	3	1	1	161.6	18.4	124.6	8.6	7
40	4	1	1	1	1	18.1	1	1	1	1	9	1	1	3	2	63	63	1	1	116	116	1400	1	1	1	1	1	1	1	300	2	7	1	1	1	2	1	1	1750	1	600	2	3	5	92.4	92.4	73.4	35.2	12
70	4	1	1	1	1	18.8	1	1	1	1	9	1	1	3	2	47	47	1	2	96	96	1400	1	1	1	1	1	1	1	300	2	7	1	1	1	2	1	1	1750	1	600	3	3	1	246.1	8.9	229.2	23.7	6
57	1	1	1	1	1	22.3	1	2	1	1	1	1	1	3	3	40	40	2	1	110	110	1600	1	1	2	1	1	1	1	300	1	1	1	2	1	2	2	1	2000	1	600	3	1	1	66.8	16.8	14.3	14.3	9
80	4	1	1	1	1	29	1	1	1	1	9	1	1	3	2	71	71	2	1	92	103	1600	1	1	1	1	1	2	1	300	2	2	1	1	1	2	1	1	2000	1	600	2	3	1	72.9	14.7	82.1	9.5	6
44	4	1	1	1	1	20	1	1	2	1	2	1	1	3	3	64	64	1	1	157	157	1200	1	1	1	1	1	2	1	250	2	7	1	2	2	2	3	1	0	2	450	2	9	1	85.6	45.5	36.9	21.9	7
72	2	9	9	9	1	26.7	2	2	1	1	9	1	1	1	3	73	73	1	2	56	56	800	1	2	2	1	1	1	1	300	2	9	1	1	1	2	1	9	1500	1	600	3	2	1	11.6	11.6	36.1	36.1	6
39	2	9	9	9	1	22.8	1	2	1	1	9	1	1	1	4	99	99	1	2	63	63	1200	1	2	1	1	1	1	1	300	2	1	1	1	1	2	1	9	2000	1	600	2	3	1	52.8	52.8	83.8	83.8	6
40	1	9	9	9	1	17.2	1	1	1	1	9	1	1	1	4	73	73	1	2	62	62	800	1	2	2	1	1	1	1	300	1	9	1	1	1	2	1	9	1500	1	600	2	1	1	28.5	28.5	34.6	34.6	6
65	4	9	9	9	1	21.3	1	2	1	1	9	2	1	1	4	98	98	1	1	58	58	800	1	2	1	1	1	1	1	300	2	2	1	1	1	2	1	9	1500	1	600	2	3	1	9.6	9.6	14.8	14.8	7
36	4	9	9	9	1	17.8	1	1	1	1	9	2	1	1	3	157	157	1	1	115	115	1200	2	2	1	1	1	1	1	300	2	9	1	1	1	2	1	9	1500	1	600	3	3	1	16.2	16.2	40.1	40.1	6
30	3	9	9	9	1	18.8	1	2	1	1	1	2	1	1	4	177	177	1	1	62	115	800	1	2	1	1	1	1	1	300	2	2	1	2	1	2	3	9	1500	2	600	2	3	1	82.6	82.6	70.2	70.2	6
50	1	9	9	9	1	19.4	1	1	1	1	9	2	1	1	3	105	105	1	2	64	64	800	1	2	1	1	1	1	1	300	2	2	1	1	1	2	1	9	1500	1	600	3	2	1	10.7	10.7	47.7	14.4	7
56	3	9	9	9	1	21.6	1	2	1	1	1	2	1	1	3	90	90	1	1	48	48	1200	1	2	1	1	1	1	1	300	2	9	1	2	1	2	2	9	1500	1	600	3	3	1	5.8	5.8	10.6	10.6	6
70	9	9	9	9	1	18.5	1	2	1	1	9	1	1	1	3	71	71	1	1	41	41	800	1	2	2	1	1	1	1	300	2	9	1	1	1	2	1	9	1500	1	600	2	9	1	14.7	14.7	23.6	23.6	6
58	3	9	9	9	1	21	1	2	1	1	9	2	1	1	3	63	63	1	2	55	55	800	1	2	2	1	1	1	1	300	1	9	1	1	1	2	1	9	1500	1	600	2	3	1	10.3	10.3	15.6	15.6	6
42	1	1	1	1	1	21	1	1	1	1	9	1	1	2	9	10	10	1	1	111	111	1600	1	2	2	1	1	1	1	300	2	1	1	1	1	2	1	1	1500	1	600	2	3	6	85	85	88	88	12
31	9	1	2	1	1	20.8	1	1	1	1	2	2	2	2	3	38	38	1	1	97	97	1600	1	1	2	1	1	1	1	300	1	3	1	2	1	2	3	1	2000	2	600	3	9	6	113	113	117	117	8
40	4	1	1	1	1	17.6	1	1	1	1	9	1	1	3	2	25	25	1	2	124	124	1200	1	1	2	1	1	1	1	250	2	2	1	1	1	2	1	1	1250	1	450	3	1	3	52.2	52.2	29.4	29.4	8
54	1	1	1	1	1	10	1	2	1	2	9	1	1	3	3	25	25	1	1	23	41	0	1	1	2	1	1	1	1	200	2	2	1	1	1	2	1	1	1500	1	450	2	1	5	7.9	7.9	2	2	6
61	1	1	1	1	1	15.9	1	1	1	1	1	2	1	3	3	63	63	1	1	107	107	1200	1	1	1	1	1	1	1	250	2	7	1	2	1	2	2	1	1500	1	450	1	3	1	51.9	51.9	31.4	31.4	11
52	4	1	1	1	1	17.3	1	1	1	1	2	1	1	3	3	87	87	1	1	112	112	1200	2	1	1	1	1	1	1	250	2	9	1	2	1	2	2	1	1500	1	450	1	3	1	11.4	11.4	8.9	8.9	12
83	1	1	1	1	1	19.3	1	2	1	1	9	1	1	2	2	21	21	2	2	83	83	800	1	1	2	1	1	1	1	200	2	9	2	1	1	2	1	1	1000	1	450	1	1	4	26	26	19	19	7
51	9	1	1	1	1	21.3	1	1	1	1	9	1	1	2	2	74	74	2	1	104	104	1200	1	1	2	1	1	1	1	300	1	9	1	1	1	2	1	1	1500	1	450	1	3	1	13	13	9	9	7
43	9	2	1	2	1	21.7	1	2	1	1	9	1	1	2	4	42	42	2	1	116	116	1200	1	1	1	1	1	1	1	300	1	9	1	1	1	2	1	1	2000	1	600	3	1	1	29	29	27	27	8
53	2	1	1	1	1	19	1	1	1	1	9	1	1	2	4	51	51	2	1	108	108	800	2	1	1	1	1	1	1	300	1	9	1	1	1	2	1	1	1500	1	600	1	2	1	14	14	8	8	9
17	2	1	1	1	1	15.4	1	1	1	1	9	1	2	2	3	4	4	1	1	126	126	400	1	1	2	1	1	1	2	100	1	9	1	1	1	2	1	1	500	1	150	1	9	5	23	23	13	13	12
48	2	1	1	1	1	19	1	1	1	1	9	1	1	2	3	30	30	1	1	101	101	1600	1	1	1	1	1	1	2	300	1	9	1	1	1	2	1	1	2000	1	600	1	3	3	50	50	21	21	12
29	9	1	1	1	1	23.2	1	1	1	1	2	1	1	2	4	17	17	1	2	136	136	1200	2	1	1	1	1	1	2	300	2	9	1	2	1	2	2	1	1500	1	450	1	3	6	28	28	11	11	7
46	2	9	9	9	1	23.2	1	2	1	1	9	1	1	1	4	101	101	2	1	103	103	1200	1	2	1	1	1	1	1	300	2	9	1	1	1	2	1	9	2000	1	600	2	1	1	10.6	10.6	13.6	13.6	7
37	1	9	9	9	1	21.4	1	1	1	1	9	1	1	1	1	105	105	1	2	64	64	1200	2	2	1	1	1	1	2	300	2	9	1	1	1	2	1	9	1500	1	600	3	3	1	19.6	19.6	24	24	7
40	4	2	2	1	1	15.4	1	1	1	2	9	1	1	2	2	25	25	1	1	9	16	0	2	1	1	1	1	1	2	200	3	9	2	1	3	2	1	2	500	1	300	1	3	1	81	51	24	24	0
69	9	1	1	1	1	37.8	1	2	1	1	9	1	1	2	9	16	16	2	2	26	26	1600	1	1	2	1	1	1	1	300	1	9	1	1	1	1	1	1	2000	1	600	1	9	2	18	18	20	20	6
64	1	1	1	1	1	29.4	1	2	1	1	2	1	1	2	4	38	38	2	1	13	59	1200	2	1	2	1	1	1	1	300	1	9	1	2	3	2	2	1	1500	1	600	3	1	3	72	28	38	16	1
32	9	1	2	1	1	22.2	1	1	1	1	9	1	1	2	2	22	22	1	1	113	113	1600	2	2	1	1	1	1	1	300	2	9	1	1	1	2	1	1	2000	1	600	3	3	6	241	30	226	42	8
28	4	1	2	1	1	22.7	1	1	1	1	9	1	1	3	2	68	68	1	1	143	143	1600	2	1	1	1	1	2	1	300	2	5	1	1	1	2	1	1	1500	1	600	1	3	6	85.4	85.4	19.2	19.2	7
49	3	9	9	9	1	20	1	1	1	1	1	1	1	1	4	81	81	2	2	88	88	800	2	2	1	2	2	1	1	300	1	9	1	2	1	2	2	9	1500	1	600	1	3	1	68.3	68.3	251	251	6
44	4	9	9	9	1	20.8	1	1	1	1	9	1	1	1	1	98	98	1	1	68	68	800	2	2	2	2	2	2	2	300	2	2	1	1	1	2	1	9	1500	1	600	1	3	1	76.2	45.9	76.8	109.8	7
41	3	9	9	9	1	21.4	1	1	1	1	9	1	1	1	1	118	118	1	1	83	83	1200	1	1	1	1	1	1	2	300	2	9	1	1	1	2	1	9	2000	1	600	1	3	3	74.2	74.2	23.1	23.1	7
35	4	9	9	9	1	20.8	1	1	1	1	9	2	1	1	3	98	98	1	1	60	98	1200	1	2	1	1	1	1	2	300	2	2	1	1	1	2	1	9	1500	1	600	1	3	3	7.6	7.6	16.6	16.6	7
40	3	9	9	9	1	20.7	1	2	1	1	9	2	1	1	2	142	142	1	1	76	76	1200	1	2	1	1	1	1	2	300	2	1	1	1	1	2	1	9	2000	1	600	1	3	3	28.6	28.6	50.7	50.7	11
66	1	9	9	9	1	19.6	1	2	1	1	9	1	1	1	3	91	91	2	1	52	52	800	1	2	2	1	1	1	1	300	1	9	1	1	1	2	1	9	1500	1	600	1	2	1	9.2	9.2	8.5	8.5	7
61	2	9	9	9	1	29.4	1	2	1	1	9	1	1	1	9	96	96	2	1	54	54	1200	2	2	1	1	1	1	1	300	2	9	1	1	1	2	1	9	2000	1	600	1	1	3	16.3	16.3	21.7	21.7	7
36	3	9	9	9	1	17.6	1	2	1	1	9	1	2	1	1	98	98	1	1	97	97	800	2	2	1	1	1	1	2	300	2	9	1	1	1	2	1	9	1500	1	600	1	3	1	23.3	23.3	70.9	70.9	7
27	2	1	1	1	1	22.8	1	1	1	1	9	1	1	2	9	60	60	1	2	103	103	1600	1	1	1	1	1	1	2	300	1	9	1	1	1	2	1	1	2000	1	600	1	3	1	26	26	43	43	12
43	1	1	1	1	1	15	1	1	1	1	9	1	1	3	4	90	90	1	1	134	134	1200	1	1	2	1	1	1	1	250	2	7	1	1	1	2	1	1	1250	1	450	1	1	1	50	49.3	28.3	28.3	12
32	1	1	1	1	1	21	1	1	1	1	9	1	1	3	4	33	33	2	2	104	104	1600	1	1	2	1	1	1	1	300	1	2	1	1	1	2	1	1	2000	1	600	1	1	1	39.8	13.8	44.6	7.1	8
41	3	1	1	1	1	15.5	1	2	1	1	9	1	1	3	4	17	17	2	1	197	197	1400	1	1	1	1	1	1	1	250	1	7	2	1	3	2	1	1	1500	1	600	2	3	3	118.1	41.4	54.8	26	0
53	1	1	1	1	1	24	1	1	1	2	2	1	1	3	9	23	23	2	2	9	9	1600	1	1	1	1	1	1	1	300	2	2	1	2	1	2	3	1	2000	2	600	3	1	4	8.8	8.8	2.9	2.9	8
37	4	1	1	1	1	18.9	1	1	1	1	9	1	1	3	1	90	90	1	1	142	142	1400	1	1	1	1	1	2	1	300	2	7	1	1	1	2	1	1	1250	1	600	3	3	5	131.8	108.9	83.6	80.6	12
83	1	1	1	1	1	19.8	1	2	1	1	9	1	1	3	3	29	29	1	2	88	88	1400	1	1	1	1	1	1	1	300	2	7	1	1	1	2	1	1	1750	1	600	3	1	1	54.6	17.4	49.3	11.8	9
68	1	1	1	1	1	21.2	1	2	1	1	1	1	1	3	1	47	47	1	2	6	111	1600	2	1	1	1	1	1	1	300	2	7	1	2	1	2	2	1	2000	1	600	3	1	3	46.2	16.1	51.3	15.9	12
51	9	1	1	1	1	19.9	1	1	1	1	9	1	2	2	3	37	37	1	1	25	65	800	1	2	2	1	1	2	1	300	1	4	1	1	2	2	1	1	1500	1	600	3	1	1	34	13	78	7	3
64	4	1	1	1	1	24.4	1	2	1	2	2	1	1	2	2	42	42	1	1	9	9	750	1	1	1	1	1	1	1	250	1	9	2	2	1	2	2	1	800	1	450	3	2	1	13	13	7	7	8
38	1	2	1	1	1	22.5	1	1	1	1	9	1	1	2	3	17	17	1	1	108	108	1200	1	1	2	1	1	2	1	300	2	7	1	1	1	2	1	1	1500	1	600	3	3	6	252	34	488	85	8
49	1	1	1	1	1	23	1	1	1	1	9	1	1	3	2	92	92	2	1	114	114	1400	1	1	2	1	1	1	1	300	2	2	1	1	1	2	1	1	1750	1	600	3	1	1	20.2	20.2	68.8	11.8	12
53	1	1	1	1	1	38.7	1	2	1	2	9	1	1	3	9	9	9	2	2	24	22	2000	2	1	2	1	1	1	1	300	1	3	1	1	1	2	1	1	600	1	600	1	3	4	6.9	6.9	8.2	8.2	13
61	1	1	1	1	1	22.3	1	2	1	1	9	1	1	3	2	20	20	1	1	84	84	1400	1	1	2	1	1	1	1	0	2	7	1	1	1	2	1	1	0	1	0	1	3	1	522	522.2	209	209	11
31	2	9	9	9	1	19.7	1	1	1	1	9	1	1	1	4	119	119	1	2	1	81	1200	2	2	1	1	1	1	2	300	2	9	1	1	1	2	1	9	1500	1	600	3	3	3	7.1	7.1	44	51.6	7
49	9	1	1	1	1	16.5	1	1	1	1	1	1	1	2	4	106	106	1	2	86	86	1200	1	1	2	1	1	1	1	300	1	7	1	2	1	2	2	1	0	1	0	3	3	1	34	17	58	16	10
64	1	1	1	1	1	100	1	2	1	1	9	1	1	3	3	115	115	2	2	79	79	1600	1	1	1	1	1	1	1	300	2	7	1	1	1	2	1	1	2000	1	600	3	1	1	2151.4	24	569	19.5	9
[truncated: 7 more columns]
